# Supplementary material for: Multiome-based identification of molecular markers for prospective identification of platelet-biased HSCs
Source: Stem Cell Reports. 2026 Jun 11;21(7):102959. doi: 10.1016/j.stemcr.2026.102959 (PMC13385442; doi:10.1016/j.stemcr.2026.102959)
Supplement: Data S1. Tables S1–S7 [file mmc2.xlsx]

## Sheet: Supplementary Table 1 WNN DEG
gene	p_val	avg_log2FC_PLT_vs_MUL	pct.PLT	pct.MUL	p_val_adj
Vwf	1.09467e-97	2.63857	0.631	0.139	3.53415e-93
Nrxn1	1.81482e-77	-1.10754	0.797	0.977	5.85916e-73
Plcl1	1.3092e-75	1.59464	0.87	0.582	4.22677e-71
Pdgfc	2.00899e-59	3.53472	0.337	0.038	6.48602e-55
Ncam2	4.03312e-54	2.45361	0.542	0.199	1.30209e-49
Arhgap15	4.53622e-50	-0.847289	0.787	0.953	1.46452e-45
Meg3	1.05783e-47	2.15501	0.464	0.142	3.41521e-43
Neo1	1.62315e-44	3.1774	0.3	0.048	5.24034e-40
2610307P16Rik	3.58292e-44	-1.24425	0.478	0.767	1.15674e-39
Aff3	2.43485e-41	-0.732295	0.894	0.97	7.86091e-37
C530008M17Rik	6.67384e-40	1.35409	0.667	0.367	2.15465e-35
Chrm3	9.36899e-37	3.63495	0.23	0.033	3.02478e-32
Ptpre	6.30498e-31	-0.854696	0.677	0.839	2.03556e-26
Ctla2a	1.85037e-30	-1.09656	0.478	0.728	5.97392e-26
Meis2	3.26796e-30	3.38646	0.18	0.019	1.05506e-25
Thsd4	1.66396e-29	1.59344	0.424	0.172	5.37211e-25
Magi2	2.44967e-28	1.36289	0.545	0.285	7.90875e-24
Stxbp6	8.41362e-28	3.00923	0.19	0.027	2.71634e-23
Rgs1	9.84606e-28	-1.96061	0.116	0.359	3.1788e-23
Iqgap2	1.28607e-26	-0.728359	0.75	0.888	4.15207e-22
Sox4	1.82395e-26	-1.80264	0.159	0.4	5.88861e-22
Pde3a	1.67461e-25	4.83384	0.118	0.006	5.40647e-21
Cux1	2.40408e-25	-0.710026	0.797	0.889	7.76158e-21
Rora	6.54467e-23	0.645262	0.865	0.676	2.11295e-18
Apoe	1.50147e-21	0.76516	0.818	0.664	4.84748e-17
Npas3	1.08529e-20	1.52196	0.35	0.145	3.50386e-16
Igf2bp2	3.19407e-20	1.30729	0.362	0.152	1.0312e-15
Igf1	5.46965e-20	2.55027	0.151	0.025	1.76588e-15
Sbf2	5.79748e-20	1.23409	0.433	0.215	1.87172e-15
Pdgfd	1.17063e-19	0.843339	0.683	0.482	3.77938e-15
Acer3	2.1349e-19	1.08811	0.528	0.316	6.89251e-15
Tmtc2	5.17722e-19	1.00792	0.623	0.422	1.67146e-14
Inhba	1.19804e-18	2.93867	0.128	0.018	3.86788e-14
Cyp26b1	1.44845e-18	3.93892	0.103	0.01	4.67631e-14
Cmtm7	2.13401e-18	-0.948931	0.439	0.597	6.88964e-14
Mllt3	3.45789e-18	0.474791	0.971	0.915	1.11638e-13
Arhgap30	3.861e-18	-2.05452	0.077	0.234	1.24652e-13
Gda	4.39148e-18	1.25101	0.412	0.208	1.41779e-13
Myof	5.03293e-18	0.819725	0.596	0.367	1.62488e-13
Plekhg1	6.88578e-18	1.29144	0.35	0.156	2.22307e-13
Nbea	4.88334e-17	0.640572	0.785	0.628	1.57659e-12
Rian	8.96554e-17	2.15583	0.157	0.035	2.89453e-12
Pbx1	1.11314e-16	0.534994	0.944	0.876	3.59378e-12
Ptprk	1.32317e-16	1.71763	0.221	0.071	4.27185e-12
Clu	1.5692e-16	2.58086	0.13	0.023	5.06616e-12
Cpne8	1.63869e-16	1.23509	0.391	0.197	5.29052e-12
Muc13	4.37626e-16	-1.24489	0.248	0.422	1.41287e-11
Pitpnc1	5.61159e-16	-0.732574	0.551	0.708	1.8117e-11
Dnm3	9.5047e-16	2.52456	0.133	0.027	3.06859e-11
Magi1	1.12863e-15	1.45135	0.265	0.103	3.64377e-11
Setbp1	1.31943e-15	1.09595	0.397	0.203	4.25977e-11
Dnajc6	1.48545e-15	-3.14845	0.023	0.137	4.79578e-11
4933406I18Rik	2.83764e-15	1.86703	0.184	0.054	9.16131e-11
Diaph3	3.01369e-15	0.613009	0.774	0.612	9.7297e-11
Mir142hg	3.22369e-15	-0.885404	0.385	0.582	1.04077e-10
Ryr2	3.77094e-15	3.35182	0.093	0.011	1.21745e-10
Pde4d	3.86889e-15	0.479032	0.923	0.828	1.24907e-10
Clnk	3.91417e-15	-3.32327	0.019	0.124	1.26369e-10
Runx2	1.22736e-14	-0.70332	0.544	0.704	3.96253e-10
Pgr	1.34521e-14	1.65589	0.176	0.052	4.34302e-10
Cacnb2	1.64596e-14	0.416097	0.93	0.872	5.31399e-10
Fcho2	2.49578e-14	0.513104	0.863	0.786	8.05763e-10
Slc17a8	2.90642e-14	2.33075	0.128	0.027	9.38337e-10
Prxl2a	3.38979e-14	0.928151	0.331	0.162	1.09439e-09
Nckap1	3.63284e-14	1.52811	0.232	0.089	1.17286e-09
Eya4	3.67311e-14	3.3964	0.095	0.014	1.18587e-09
Shisa9	4.95075e-14	1.73723	0.207	0.073	1.59835e-09
Runx1t1	5.15265e-14	1.527	0.228	0.087	1.66353e-09
Rps21	5.37504e-14	0.254617	1	0.998	1.73533e-09
Mmp16	6.11525e-14	0.959679	0.414	0.227	1.97431e-09
Gm29946	1.04586e-13	-2.22465	0.046	0.166	3.37657e-09
Nrg4	1.33278e-13	1.56189	0.215	0.079	4.30288e-09
Ldb2	1.5042e-13	1.38209	0.188	0.063	4.85631e-09
Plxdc2	1.54761e-13	0.480517	0.911	0.815	4.99647e-09
Slc22a3	2.61047e-13	-2.41642	0.043	0.151	8.42791e-09
Mylk	3.12803e-13	1.47703	0.199	0.07	1.00989e-08
Gm16599	3.37035e-13	-0.769035	0.433	0.561	1.08812e-08
Cftr	5.03616e-13	2.98329	0.099	0.017	1.62592e-08
Pde3b	9.02452e-13	0.935734	0.505	0.328	2.91357e-08
Rarb	1.12555e-12	1.18777	0.286	0.133	3.63385e-08
4930519L02Rik	1.33961e-12	-2.42836	0.035	0.14	4.32494e-08
Mbnl1	1.60741e-12	-0.341896	0.965	0.977	5.18951e-08
mt-Nd2	2.05525e-12	-0.270447	0.998	0.997	6.63539e-08
Lhcgr	2.36581e-12	0.703637	0.596	0.41	7.638e-08
Dock8	2.37054e-12	-0.68075	0.433	0.582	7.65329e-08
Plcb4	3.39421e-12	0.593504	0.691	0.52	1.09582e-07
Clec1a	3.94269e-12	1.26536	0.236	0.099	1.2729e-07
Trpc1	4.13722e-12	2.25154	0.126	0.035	1.3357e-07
Rorc	6.26779e-12	2.11948	0.112	0.025	2.02356e-07
Ramp1	6.76438e-12	-0.954023	0.248	0.332	2.18388e-07
Tmem176a	7.15877e-12	0.611447	0.578	0.392	2.31121e-07
Ndnf	8.27373e-12	2.73465	0.101	0.02	2.67117e-07
Prex2	8.432e-12	0.733269	0.567	0.39	2.72227e-07
Cdc42bpa	1.36946e-11	0.555031	0.716	0.564	4.42131e-07
Syk	3.09137e-11	-1.26	0.128	0.258	9.9805e-07
Olfr65	3.22278e-11	2.70042	0.083	0.014	1.04047e-06
Osbpl8	4.06239e-11	-0.483079	0.718	0.815	1.31154e-06
Ifitm1	5.07476e-11	0.437475	0.872	0.78	1.63838e-06
Rock2	5.13407e-11	0.450367	0.863	0.752	1.65754e-06
Cavin2	5.66253e-11	2.53712	0.095	0.02	1.82815e-06
H2-D1	6.43688e-11	0.326972	0.977	0.952	2.07815e-06
Ankrd13a	6.93469e-11	-0.716675	0.381	0.493	2.23886e-06
Gm10419	7.23212e-11	1.47248	0.17	0.061	2.33489e-06
Hmga2	8.642e-11	0.808208	0.472	0.303	2.79007e-06
Ntn4	9.26745e-11	3.11218	0.068	0.008	2.99199e-06
Ramp2	9.3622e-11	2.88563	0.077	0.012	3.02259e-06
9530026P05Rik	1.1331e-10	1.7338	0.166	0.061	3.6582e-06
Msi2	2.0658e-10	-0.310425	0.973	0.977	6.66944e-06
Xdh	2.17685e-10	2.51397	0.089	0.018	7.02797e-06
Ahnak	2.47556e-10	1.41489	0.164	0.06	7.99234e-06
Ghr	2.89219e-10	0.723682	0.439	0.275	9.33742e-06
Klhl6	4.29701e-10	-0.709591	0.393	0.512	1.38729e-05
Exoc6b	4.65515e-10	0.465471	0.799	0.665	1.50292e-05
Tns2	4.71559e-10	1.80193	0.101	0.025	1.52243e-05
Ctnnal1	4.82356e-10	0.969301	0.329	0.184	1.55729e-05
Arhgef26	5.87858e-10	1.99324	0.097	0.023	1.8979e-05
Rnf220	6.53101e-10	-0.439407	0.586	0.733	2.10853e-05
mt-Nd3	7.11577e-10	-0.253419	0.998	0.99	2.29733e-05
Akap13	7.61957e-10	-0.274517	0.95	0.981	2.45998e-05
Tes	8.37931e-10	-1.17018	0.155	0.285	2.70526e-05
Agbl1	9.64241e-10	0.80688	0.338	0.192	3.11305e-05
Rnf150	9.78914e-10	-2.28702	0.037	0.12	3.16043e-05
Klhl4	1.07372e-09	0.954467	0.387	0.244	3.46651e-05
Cd38	1.14382e-09	1.8143	0.114	0.032	3.69281e-05
Adgrl4	1.19092e-09	-0.4269	0.841	0.88	3.8449e-05
Snap23	1.28241e-09	0.568805	0.455	0.295	4.14026e-05
Tox	1.33433e-09	0.575634	0.716	0.571	4.30787e-05
Mctp1	1.69719e-09	0.33204	0.967	0.939	5.47936e-05
Gas2l3	1.86211e-09	1.14284	0.234	0.113	6.01183e-05
Sox6	1.92298e-09	-1.44856	0.081	0.195	6.20835e-05
B2m	1.94705e-09	0.272466	0.996	0.991	6.28605e-05
Tnik	1.9569e-09	-0.815529	0.273	0.397	6.31785e-05
Itsn1	2.01629e-09	0.464032	0.826	0.71	6.50961e-05
Rab31	2.14024e-09	-1.12216	0.13	0.258	6.90977e-05
Camk2d	2.5265e-09	0.472193	0.768	0.638	8.1568e-05
mt-Nd1	2.70753e-09	-0.233802	1	0.995	8.74127e-05
Airn	2.90003e-09	0.535338	0.559	0.396	9.36273e-05
Pdzk1ip1	3.05549e-09	0.680174	0.485	0.327	9.86464e-05
Kazald1	3.13478e-09	1.85485	0.095	0.024	0.000101206
Slamf1	3.70785e-09	0.921806	0.304	0.168	0.000119708
Clca3a1	4.52941e-09	1.31458	0.174	0.072	0.000146232
Sox5	4.68724e-09	0.634634	0.431	0.278	0.000151327
Dnah8	4.89199e-09	-1.07025	0.162	0.286	0.000157938
Farp1	5.087e-09	1.77031	0.104	0.029	0.000164234
Ptpn14	6.0551e-09	1.00433	0.279	0.151	0.000195489
9330175M20Rik	6.35562e-09	2.97839	0.066	0.011	0.000205191
Procr	6.66375e-09	0.637507	0.335	0.2	0.000215139
Calcrl	6.79762e-09	0.505188	0.779	0.68	0.000219461
Gcnt2	8.17871e-09	-0.401437	0.783	0.834	0.00026405
Jam2	9.28658e-09	1.51022	0.141	0.052	0.000299817
Etv6	9.50226e-09	-0.264843	0.975	0.985	0.00030678
Tinagl1	9.75119e-09	1.3953	0.155	0.061	0.000314817
Tnip3	1.20102e-08	0.821861	0.455	0.313	0.000387751
Hoxb6	1.36757e-08	1.45689	0.116	0.039	0.000441521
Pten	1.5923e-08	-0.456196	0.652	0.714	0.000514074
Sorbs1	1.9211e-08	0.52894	0.379	0.241	0.000620226
Ahr	2.37801e-08	1.42911	0.168	0.074	0.000767739
Prkd1	2.6677e-08	1.38618	0.104	0.033	0.000861268
Gm28905	2.67606e-08	1.61179	0.124	0.043	0.000863966
Il1rapl2	2.93093e-08	0.679104	0.507	0.363	0.000946251
Lhfp	3.15618e-08	3.45723	0.048	0.006	0.00101897
Prdx4	3.24932e-08	0.492747	0.366	0.237	0.00104904
Ppp1r16b	3.7185e-08	0.701173	0.236	0.128	0.00120052
Phactr1	3.73857e-08	0.680818	0.385	0.245	0.001207
Serpina3g	3.84636e-08	0.59686	0.393	0.253	0.0012418
Tbxas1	3.98208e-08	0.347771	0.928	0.866	0.00128561
Plk2	4.00028e-08	1.28046	0.149	0.06	0.00129149
B3galt1	4.11626e-08	0.678938	0.429	0.286	0.00132893
Mecom	4.3536e-08	0.198391	0.998	0.994	0.00140556
Pam	4.61912e-08	0.527329	0.588	0.441	0.00149128
Prkca	5.23442e-08	0.572741	0.555	0.412	0.00168993
Col18a1	5.31757e-08	2.41141	0.072	0.015	0.00171678
Zfp612	5.47416e-08	0.878486	0.155	0.071	0.00176733
Evc2	7.4834e-08	1.56487	0.114	0.039	0.00241601
Rin2	7.72905e-08	0.638429	0.286	0.17	0.00249532
Tmem163	7.92875e-08	1.98532	0.095	0.028	0.0025598
Clec9a	7.94606e-08	2.20725	0.066	0.013	0.00256539
Zfyve9	8.14442e-08	1.12348	0.186	0.086	0.00262943
Gbp4	8.30274e-08	1.46693	0.143	0.057	0.00268054
Trpc6	9.14631e-08	0.279761	0.896	0.801	0.00295289
Macrod2	9.36622e-08	0.815188	0.3	0.175	0.00302388
Synpo2	1.10117e-07	-4.2301	0.002	0.045	0.00355513
Dapp1	1.13618e-07	-0.386451	0.752	0.802	0.00366815
Hid1	1.22089e-07	1.32816	0.147	0.061	0.00394163
Cpd	1.60646e-07	0.933831	0.234	0.124	0.00518646
Foxn3	1.6404e-07	-0.288034	0.913	0.924	0.00529603
Chd7	1.64238e-07	0.901625	0.257	0.143	0.00530243
Nxpe4	1.64803e-07	1.76641	0.072	0.018	0.00532067
Pkhd1l1	2.19376e-07	1.61733	0.116	0.042	0.00708255
Gfpt2	2.22251e-07	0.938545	0.101	0.04	0.00717539
Arhgef18	2.24509e-07	-0.553066	0.397	0.532	0.00724827
Abca5	2.31057e-07	0.787909	0.238	0.131	0.00745968
Tspan3	2.34364e-07	0.521029	0.449	0.311	0.00756644
Cnot7	2.39032e-07	0.167992	0.538	0.42	0.00771714
Tnfrsf21	2.60625e-07	-0.989054	0.141	0.242	0.00841427
Ablim1	2.627e-07	0.954767	0.228	0.122	0.00848128
Pde2a	2.67272e-07	0.984762	0.176	0.083	0.00862888
Cdk17	2.83587e-07	-0.285752	0.853	0.873	0.0091556
Gm4951	3.23285e-07	0.806654	0.329	0.208	0.0104373
Sytl5	3.42644e-07	1.36965	0.151	0.066	0.0110622
Casp4	3.56114e-07	0.618504	0.373	0.243	0.0114971
Gimap3	3.71038e-07	2.18061	0.066	0.015	0.011979
Shroom2	3.73514e-07	3.04617	0.048	0.009	0.0120589
Foxo1	3.88192e-07	0.906429	0.257	0.148	0.0125328
Pabpc1	4.18648e-07	-0.259699	0.971	0.982	0.0135161
Flt3	4.28165e-07	-1.88155	0.033	0.101	0.0138233
Rnf141	4.88939e-07	1.12673	0.184	0.091	0.0157854
Klrb1c	4.89135e-07	2.29366	0.058	0.011	0.0157917
B930018H19Rik	4.9438e-07	4.50692	0.031	0.002	0.0159611
Jam3	4.98309e-07	0.829798	0.207	0.11	0.0160879
Myb	5.30422e-07	-0.507022	0.528	0.631	0.0171247
Fchsd2	5.67908e-07	-0.342975	0.851	0.89	0.0183349
Mfap2	5.88683e-07	1.85304	0.062	0.015	0.0190056
Dennd4a	6.48699e-07	0.31327	0.915	0.835	0.0209432
Dock10	7.05476e-07	-0.433764	0.576	0.628	0.0227763
Ecscr	7.68261e-07	1.3014	0.124	0.049	0.0248033
Yipf3	7.71714e-07	-0.617562	0.106	0.12	0.0249148
Hnrnph1	7.77611e-07	-0.327588	0.772	0.788	0.0251052
Unc13b	7.9401e-07	1.04698	0.139	0.061	0.0256346
mt-Nd4	8.10509e-07	-0.1672	1	0.998	0.0261673
Gkn3	9.63715e-07	2.35499	0.064	0.015	0.0311135
Auts2	9.81533e-07	0.525579	0.356	0.233	0.0316888
Wwtr1	1.03011e-06	2.03939	0.07	0.018	0.0332572
Rabac1	1.04876e-06	0.465356	0.484	0.349	0.0338591
Maml3	1.16538e-06	-0.520824	0.458	0.557	0.0376243
Actb	1.16924e-06	-0.394638	0.634	0.695	0.0377489
Tacr1	1.32622e-06	3.80484	0.033	0.002	0.0428169
Gm16083	1.35022e-06	1.01556	0.166	0.08	0.0435918
Kit	1.40471e-06	-0.287004	0.826	0.871	0.0453512
Ocln	1.42788e-06	1.24097	0.093	0.034	0.0460991
Efna1	1.49957e-06	1.76238	0.068	0.018	0.0484135
Tmem56	1.51515e-06	2.61634	0.06	0.014	0.0489166
Tgm2	1.54159e-06	0.574543	0.217	0.125	0.0497703
Cd81	1.555e-06	0.381687	0.638	0.506	0.0502032
Cd37	1.66497e-06	-1.07792	0.091	0.18	0.0537536
Sorbs2	1.67048e-06	1.15587	0.182	0.093	0.0539314
Cd34	1.7596e-06	-1.07915	0.108	0.191	0.0568088
Tacc1	1.88541e-06	-0.458171	0.495	0.565	0.0608704
Aplp2	1.89107e-06	0.307984	0.491	0.368	0.0610533
Pard3b	1.9183e-06	0.264084	0.938	0.912	0.0619322
B830012L14Rik	2.00835e-06	2.14605	0.066	0.018	0.0648395
Klf2	2.06863e-06	0.842395	0.236	0.134	0.0667857
Sgms1	2.10341e-06	0.250315	0.936	0.886	0.0679085
Cdk6	2.13168e-06	-0.626571	0.416	0.512	0.0688213
Gm17473	2.13589e-06	1.2618	0.155	0.074	0.0689574
Ltb	2.17437e-06	0.46435	0.46	0.332	0.0701994
Med12l	2.18764e-06	0.333796	0.826	0.779	0.0706279
Sugct	2.2114e-06	0.747869	0.346	0.233	0.071395
Wfdc2	2.26669e-06	0.984484	0.197	0.104	0.0731801
Fstl1	2.38966e-06	0.634654	0.298	0.187	0.07715
Fgd5	2.42706e-06	0.624343	0.398	0.279	0.0783576
Mpp6	2.48992e-06	0.454219	0.631	0.521	0.0803872
Arhgap8	2.59958e-06	2.10252	0.054	0.011	0.0839274
Eef2k	2.65928e-06	-0.544846	0.352	0.427	0.0858548
Ly9	2.68107e-06	-2.2943	0.017	0.062	0.0865583
Spire1	2.72572e-06	0.576616	0.24	0.145	0.0879998
Efcab2	2.77767e-06	1.15218	0.128	0.055	0.089677
Pan3	2.83756e-06	-0.285363	0.849	0.877	0.0916107
Dock11	2.93587e-06	-0.425337	0.58	0.671	0.0947845
Lancl3	2.98872e-06	1.36421	0.135	0.062	0.0964909
Atp11b	3.07658e-06	-0.347283	0.725	0.78	0.0993273
Il17ra	3.10338e-06	-0.850793	0.17	0.246	0.100193
Enah	3.12229e-06	2.05923	0.072	0.023	0.100803
G3bp1	3.21649e-06	-0.411462	0.356	0.383	0.103844
Selenof	3.24219e-06	-0.133549	0.391	0.344	0.104674
Zfr2	3.39283e-06	0.961747	0.155	0.076	0.109538
Vav3	3.61344e-06	-0.336284	0.691	0.716	0.11666
Wdfy4	3.64617e-06	-0.504175	0.437	0.524	0.117717
Tm4sf1	3.65164e-06	2.66504	0.044	0.007	0.117893
Acap1	3.85377e-06	-0.780247	0.17	0.238	0.124419
H2-K1	4.05236e-06	0.194988	0.992	0.988	0.130831
Lmcd1	4.29301e-06	3.37682	0.037	0.005	0.1386
Prkn	4.39004e-06	0.468757	0.594	0.468	0.141732
Epb41l4b	4.66798e-06	0.523421	0.53	0.414	0.150706
Tfec	4.80851e-06	-0.824925	0.178	0.276	0.155243
Ctsl	4.81325e-06	0.594127	0.412	0.29	0.155396
BC028528	4.86673e-06	-1.01069	0.101	0.164	0.157122
Prdm5	4.89092e-06	0.288335	0.499	0.38	0.157903
Itm2b	4.91276e-06	0.27467	0.865	0.788	0.158608
Gm15816	4.94923e-06	5.67401	0.017	0	0.159786
Samd12	5.36432e-06	0.204895	0.934	0.865	0.173187
Chn2	5.8632e-06	-1.28412	0.072	0.141	0.189294
Cacna1d	5.86421e-06	1.18555	0.157	0.077	0.189326
Spns3	6.28066e-06	-2.90009	0.008	0.048	0.202771
Susd1	6.35955e-06	-0.321025	0.586	0.601	0.205318
Ptma	6.52973e-06	-0.362498	0.656	0.708	0.210812
Glipr1l1	6.75258e-06	1.68315	0.075	0.023	0.218007
Gmfg	6.81784e-06	-1.01088	0.114	0.196	0.220114
Gimap6	7.03938e-06	0.422401	0.681	0.565	0.227266
Mrtfb	7.23859e-06	0.531834	0.46	0.338	0.233698
Selenom	7.68002e-06	0.633869	0.161	0.089	0.247949
Lpp	8.02766e-06	0.237258	0.741	0.623	0.259173
Cldn5	8.16066e-06	2.88195	0.037	0.005	0.263467
Tbc1d8	8.338e-06	0.486848	0.279	0.181	0.269192
Mpdz	8.36293e-06	0.54492	0.251	0.159	0.269997
Junb	8.4973e-06	0.593815	0.373	0.258	0.274335
Ezh1	8.78588e-06	0.764004	0.255	0.155	0.283652
H2afy	8.78973e-06	-0.475244	0.441	0.531	0.283776
Pip4k2a	8.8177e-06	-0.491531	0.366	0.422	0.284679
Sclt1	8.99911e-06	0.482089	0.346	0.235	0.290536
Bmp8a	9.17443e-06	2.43348	0.044	0.008	0.296196
Abcg1	9.63727e-06	-0.847898	0.159	0.233	0.311139
Pnkd	9.69813e-06	1.06924	0.155	0.077	0.313104
Gucy1a2	9.87327e-06	1.39667	0.085	0.03	0.318759
Rreb1	9.92182e-06	-0.272891	0.605	0.623	0.320326
Vldlr	1.0544e-05	-2.91381	0.008	0.047	0.340414
Syngr2	1.05956e-05	0.283155	0.259	0.188	0.34208
Mc5r	1.08787e-05	-3.58347	0.004	0.035	0.35122
Exoc7	1.10627e-05	0.729566	0.133	0.069	0.357159
Kansl1l	1.12383e-05	-0.42131	0.652	0.707	0.362828
Mettl24	1.17651e-05	1.66495	0.091	0.035	0.379835
Osbpl1a	1.18125e-05	-0.419905	0.441	0.489	0.381367
Il11ra1	1.1856e-05	0.452216	0.213	0.137	0.38277
Ecm2	1.19586e-05	1.75367	0.054	0.014	0.386083
Cnpy4	1.2137e-05	0.805094	0.155	0.082	0.391843
Mettl7a1	1.22056e-05	0.533069	0.331	0.223	0.394057
Ube2g1	1.31142e-05	-0.299722	0.46	0.443	0.423393
Ptprcap	1.36246e-05	0.153571	0.851	0.752	0.43987
Efnb2	1.43624e-05	2.15732	0.06	0.017	0.463689
Gm31645	1.45463e-05	0.835856	0.141	0.071	0.469629
Socs2	1.46053e-05	0.809036	0.168	0.09	0.471531
Mamdc2	1.48134e-05	0.457872	0.484	0.365	0.478252
Neat1	1.49777e-05	0.326304	0.617	0.494	0.483556
Rnase6	1.52733e-05	-1.81282	0.031	0.082	0.493099
Ggt5	1.5808e-05	-2.16708	0.015	0.062	0.510362
6030498E09Rik	1.62515e-05	-1.48785	0.041	0.101	0.524679
Rusc1	1.66309e-05	0.96884	0.174	0.093	0.536927
Asph	1.72454e-05	0.301012	0.404	0.3	0.556768
Pros1	1.7267e-05	1.15122	0.122	0.055	0.557464
Gm32443	1.77366e-05	5.49648	0.015	0	0.572625
Irf2bp2	1.80577e-05	-1.04085	0.085	0.162	0.582994
Ugcg	1.83003e-05	0.259624	0.284	0.204	0.590825
Tsc22d2	1.84836e-05	-0.404126	0.609	0.646	0.596742
Rrbp1	1.89648e-05	-0.351917	0.493	0.52	0.612278
P2ry12	1.90434e-05	0.539744	0.35	0.24	0.614815
Neto2	2.06443e-05	0.808526	0.195	0.11	0.666501
Fryl	2.08511e-05	0.386444	0.631	0.521	0.673177
Tfpi	2.10395e-05	0.386597	0.259	0.175	0.679261
E130310I04Rik	2.11967e-05	2.84642	0.035	0.005	0.684337
Xist	2.12362e-05	-0.183466	0.998	0.998	0.685609
Plcb1	2.12509e-05	0.565425	0.34	0.232	0.686084
Gaa	2.26479e-05	0.272334	0.261	0.18	0.731189
Ociad1	2.46007e-05	0.130761	0.354	0.277	0.794234
Cfl2	2.52732e-05	-0.139295	0.393	0.36	0.815946
Ascc3	2.64044e-05	0.229265	0.822	0.721	0.852465
Ndn	2.66163e-05	0.598326	0.114	0.061	0.859307
Agpat4	2.94867e-05	0.713539	0.23	0.14	0.951977
Pclo	2.94884e-05	1.03594	0.087	0.036	0.952033
Plxna2	3.01289e-05	1.37818	0.106	0.047	0.972712
Frmd4a	3.132e-05	-0.748026	0.178	0.233	1
Gas5	3.22788e-05	-0.176345	0.783	0.75	1
Ppme1	3.24775e-05	0.386156	0.584	0.466	1
Kctd1	3.26938e-05	-0.49632	0.387	0.443	1
Qsox1	3.36598e-05	-0.580333	0.199	0.235	1
Ndufs8	3.39123e-05	-0.149255	0.104	0.086	1
Lair1	3.42698e-05	-1.12795	0.077	0.141	1
Pwwp3b	3.44247e-05	1.48726	0.058	0.018	1
Gulp1	3.44413e-05	0.392881	0.555	0.437	1
Nono	3.52694e-05	-0.653606	0.203	0.271	1
Hoxa5	3.55326e-05	0.628485	0.271	0.174	1
Slit2	3.56504e-05	1.14416	0.118	0.054	1
Tap2	3.61184e-05	-0.616628	0.246	0.326	1
Slc9a9	3.76643e-05	-2.08346	0.019	0.063	1
Hivep3	3.83157e-05	0.272407	0.431	0.328	1
Parp4	3.87256e-05	0.381674	0.383	0.279	1
Ly6a	3.91249e-05	0.515266	0.493	0.384	1
Slc38a2	3.97984e-05	-0.320415	0.731	0.796	1
Tc2n	4.15692e-05	1.56047	0.083	0.033	1
Sult1a1	4.17846e-05	1.21223	0.108	0.048	1
Zeb2	4.17944e-05	0.215183	0.714	0.602	1
Zfp52	4.27828e-05	0.856151	0.199	0.116	1
Cd69	4.55252e-05	-2.87086	0.002	0.029	1
Fads2	4.71272e-05	0.570148	0.246	0.156	1
Rbm38	4.71966e-05	0.218645	0.244	0.18	1
Akap11	4.72327e-05	0.568592	0.311	0.21	1
Lrrc58	4.79293e-05	0.14073	0.422	0.334	1
Cd2ap	4.81407e-05	0.400743	0.368	0.263	1
Samhd1	4.83332e-05	0.487369	0.424	0.313	1
Olfr632	4.9588e-05	2.91591	0.031	0.004	1
Ptpn4	4.98062e-05	0.387228	0.603	0.495	1
Msrb3	5.0159e-05	1.0439	0.106	0.047	1
Fndc3b	5.02732e-05	0.821097	0.193	0.111	1
Cpxm1	5.06057e-05	0.678497	0.209	0.126	1
Prkg1	5.1818e-05	0.18924	0.99	0.975	1
Mdga1	5.29271e-05	-1.3062	0.056	0.11	1
Glis3	5.29558e-05	1.44978	0.091	0.039	1
Fbxw2	5.31018e-05	0.102235	0.369	0.295	1
Cped1	5.43072e-05	-1.95583	0.027	0.074	1
Fmn2	5.53075e-05	1.26063	0.103	0.044	1
Plag1	5.70375e-05	0.540182	0.424	0.342	1
Jmjd1c	5.76931e-05	-0.249135	0.81	0.83	1
Tbc1d16	5.806e-05	0.802162	0.124	0.065	1
Parp14	5.95565e-05	0.437739	0.368	0.265	1
Kif2a	5.98754e-05	0.435467	0.511	0.397	1
Impdh2	6.02266e-05	-0.203004	0.193	0.179	1
Ifitm7	6.31264e-05	0.763472	0.236	0.151	1
Zfpm1	6.33051e-05	0.227064	0.333	0.251	1
Laptm4a	6.33969e-05	0.363381	0.648	0.544	1
Pabpn1l	6.38191e-05	5.50901	0.014	0	1
Tmeff1	6.38191e-05	5.97119	0.014	0	1
Snrpe	6.46131e-05	-0.269786	0.17	0.145	1
Marc2	6.91651e-05	0.303674	0.323	0.235	1
Washc4	7.16138e-05	-0.211434	0.429	0.405	1
Pdgfb	7.16627e-05	1.46648	0.075	0.027	1
Lsr	7.51452e-05	0.89717	0.095	0.044	1
Pde4b	7.63517e-05	-0.391032	0.671	0.745	1
Gm19590	7.81262e-05	-0.488212	0.354	0.398	1
Selenop	7.98485e-05	0.428808	0.4	0.293	1
Nudt13	8.14168e-05	0.504183	0.219	0.14	1
Tmed3	8.44544e-05	0.329544	0.172	0.114	1
Tmbim4	8.52909e-05	0.25434	0.52	0.417	1
Cd36	8.61123e-05	3.10293	0.025	0.002	1
Znrf1	8.88443e-05	-0.351682	0.526	0.571	1
Hoxb9	8.95702e-05	3.1784	0.025	0.002	1
C2cd2	8.96881e-05	-0.168547	0.116	0.095	1
Flrt1	8.97289e-05	2.0492	0.044	0.011	1
Tmem59	9.20155e-05	0.121287	0.621	0.526	1
1700012D14Rik	9.22942e-05	0.469803	0.226	0.145	1
Cst3	9.51997e-05	0.164195	0.646	0.541	1
Chil5	9.68952e-05	1.43526	0.081	0.034	1
Anapc10	9.75486e-05	0.24523	0.203	0.142	1
Slc50a1	9.80701e-05	0.113236	0.323	0.257	1
Myl10	9.93169e-05	-0.862513	0.118	0.19	1
Calu	0.000100191	0.246298	0.391	0.302	1
Atp6v0c	0.000101534	0.289967	0.369	0.279	1
Cd74	0.000103182	0.939248	0.265	0.188	1
Flna	0.000109697	-0.706806	0.17	0.253	1
Arf5	0.00011076	0.271023	0.232	0.169	1
Sema3e	0.000111252	2.16982	0.041	0.009	1
Nsd2	0.000112871	0.424975	0.501	0.392	1
Ndufb9	0.000113199	-0.22027	0.387	0.369	1
Serpinh1	0.00011555	1.82209	0.043	0.011	1
Adal	0.000116693	0.649382	0.106	0.057	1
Glipr1	0.000117249	-0.54336	0.311	0.401	1
Spats2l	0.000121366	2.22623	0.039	0.008	1
Ptprb	0.000122246	2.40076	0.025	0.003	1
Cabcoco1	0.000122613	0.741571	0.228	0.145	1
Sh3rf1	0.000125013	0.663983	0.222	0.139	1
Cobll1	0.000126467	-0.605346	0.298	0.381	1
Cacna2d1	0.000126627	2.25478	0.037	0.007	1
Malat1	0.000129865	0.100021	1	1	1
Dst	0.000130416	0.291975	0.779	0.694	1
Ptpn11	0.000132555	-0.231552	0.143	0.126	1
Cnih1	0.000133251	0.123062	0.124	0.092	1
Pafah1b1	0.000134734	-0.201613	0.665	0.635	1
Angpt1	0.000137132	-0.23424	0.994	0.994	1
Meis1	0.000137391	-0.164179	0.992	0.99	1
Porcn	0.000139229	0.905407	0.037	0.014	1
Strn4	0.000140437	-0.309286	0.079	0.071	1
Ywhag	0.000140607	-0.506878	0.321	0.409	1
Leprot	0.000142546	0.671146	0.188	0.113	1
Cdk11b	0.000142678	0.135553	0.859	0.773	1
Kcnk12	0.000144084	-1.58056	0.027	0.075	1
Crtc2	0.000144509	0.284035	0.07	0.044	1
Ces2g	0.000144654	1.16333	0.077	0.032	1
Acot13	0.000145416	0.93627	0.132	0.068	1
B3gnt5	0.00014578	-1.22756	0.056	0.119	1
Rock1	0.000150871	-0.24569	0.805	0.805	1
Atp5b	0.000153948	-0.105289	0.516	0.467	1
Ube2e1	0.000155183	-0.36529	0.294	0.3	1
Dennd2a	0.000155408	1.24962	0.099	0.044	1
Taf1	0.00015643	-0.285626	0.311	0.308	1
Eng	0.000159721	0.273451	0.598	0.489	1
Dcun1d1	0.000161297	-0.299885	0.71	0.732	1
Gpx1	0.00016249	-0.422887	0.28	0.325	1
Chst11	0.000165132	-0.627703	0.217	0.298	1
Gpr65	0.000165408	-1.47462	0.023	0.069	1
Atp2b4	0.000165586	-0.307871	0.646	0.686	1
Ndufa10	0.000173441	-0.266192	0.199	0.187	1
Zfp36l2	0.000176153	-0.417569	0.511	0.578	1
S1pr4	0.000176338	0.66271	0.178	0.107	1
Coro2a	0.000179643	-0.405921	0.41	0.516	1
Rgs2	0.000179669	-0.903141	0.132	0.2	1
Serping1	0.000179833	3.76349	0.021	0.002	1
Zfp800	0.000180187	-0.368295	0.549	0.595	1
Tpd52	0.000180811	0.437889	0.368	0.267	1
Arid1b	0.000185457	-0.206118	0.892	0.892	1
Sntg2	0.000187191	1.40084	0.056	0.019	1
Runx3	0.000190967	-2.10657	0.017	0.051	1
C030034L19Rik	0.000192047	-1.21487	0.044	0.096	1
Mmp28	0.000193494	0.901393	0.11	0.055	1
Dennd5a	0.000193655	-0.474486	0.364	0.427	1
Lpar6	0.000193795	0.635753	0.226	0.144	1
Ptk2	0.000196136	0.356208	0.28	0.198	1
Klf9	0.000196353	0.465653	0.547	0.452	1
Pde9a	0.000197788	1.65967	0.056	0.018	1
Bbip1	0.000200082	0.415026	0.358	0.26	1
Rai1	0.000201372	-0.507829	0.308	0.391	1
Evc	0.000202362	1.94157	0.039	0.009	1
Rhoj	0.000204881	0.754524	0.186	0.111	1
Pbxip1	0.000208164	0.178168	0.186	0.137	1
Cdc37	0.000208572	-0.83385	0.126	0.189	1
Lncpint	0.000211243	0.220073	0.828	0.743	1
Plpbp	0.000211508	0.241651	0.263	0.193	1
Scd2	0.000217138	-0.615851	0.193	0.246	1
Trim47	0.000217706	0.630858	0.178	0.107	1
Tbl1x	0.000218164	0.344622	0.573	0.467	1
Ppia	0.000218801	-0.298759	0.549	0.566	1
Smpdl3a	0.000220906	0.467543	0.333	0.238	1
Atic	0.000225026	-0.785399	0.114	0.158	1
Timp3	0.000226186	1.06821	0.118	0.059	1
Pdzd2	0.0002306	0.623569	0.246	0.161	1
Zswim4	0.000230886	0.632561	0.157	0.093	1
Cyp7b1	0.000241862	0.383274	0.464	0.359	1
Gm43065	0.000242658	2.82569	0.019	0.002	1
4930447C04Rik	0.000243361	0.882936	0.19	0.118	1
Por	0.000245466	0.179813	0.584	0.485	1
Chchd2	0.000248854	-0.590398	0.201	0.258	1
Sdcbp	0.000251935	0.188333	0.667	0.566	1
Rasa4	0.000251948	1.10554	0.095	0.043	1
Rnf125	0.000253435	0.311496	0.356	0.264	1
Usp54	0.000255515	0.28167	0.335	0.252	1
Mcph1	0.000255879	-0.184125	0.354	0.321	1
Lamp1	0.000256483	0.231907	0.257	0.194	1
Scaf4	0.000258574	-0.294321	0.366	0.362	1
Abcb1b	0.000259869	-0.541841	0.265	0.358	1
Sypl	0.000260309	-0.479817	0.296	0.349	1
Creld2	0.000261984	-0.248445	0.064	0.057	1
Tatdn1	0.000264092	-0.821525	0.099	0.144	1
Aebp1	0.00026753	1.36594	0.058	0.02	1
Insr	0.000269819	0.298655	0.503	0.4	1
Fam219a	0.000273105	0.589217	0.222	0.142	1
Xkr4	0.000279303	3.88433	0.019	0.002	1
Ddx21	0.000287	-0.418023	0.402	0.483	1
Fads3	0.000288127	1.33708	0.077	0.032	1
Igf2r	0.000290244	0.511284	0.273	0.187	1
Gabarapl1	0.000292182	0.42101	0.335	0.24	1
Pja2	0.000293831	0.50532	0.429	0.329	1
Mcm7	0.000297129	-0.906027	0.089	0.135	1
Armcx6	0.000297586	0.552049	0.116	0.066	1
Gpat4	0.000298086	0.914855	0.139	0.085	1
Grb2	0.00030748	-0.54193	0.244	0.329	1
Agtrap	0.000307767	0.366393	0.159	0.107	1
Dach2	0.00030965	0.534868	0.18	0.111	1
Flywch1	0.000309987	0.18794	0.137	0.099	1
Kiz	0.000318775	0.562324	0.356	0.263	1
Smarca4	0.000320587	-0.344413	0.338	0.361	1
Ccdc112	0.000322748	0.534466	0.23	0.153	1
Gm37240	0.00032332	-0.480602	0.311	0.355	1
Oxr1	0.000326845	0.35551	0.621	0.522	1
Lpcat3	0.000328365	0.344364	0.323	0.239	1
Herpud2	0.000329505	0.38732	0.323	0.233	1
Crim1	0.000330518	0.253002	0.534	0.432	1
Arhgef12	0.00033345	0.371851	0.522	0.418	1
Ipo7	0.000334214	-0.454147	0.275	0.305	1
Arhgap45	0.000335849	-0.383763	0.52	0.569	1
Arhgef10	0.000336502	-0.16561	0.097	0.078	1
Eps8l2	0.000338473	1.21688	0.075	0.031	1
Rbbp6	0.000341706	0.155794	0.76	0.67	1
Kalrn	0.000343029	0.722684	0.17	0.101	1
Map1b	0.000343313	0.806694	0.05	0.021	1
Zfp141	0.000344781	-0.709571	0.164	0.242	1
Kcnb2	0.000345095	4.81051	0.019	0.002	1
Pds5b	0.000350427	-0.134845	0.555	0.524	1
Arhgef2	0.000352367	-0.345594	0.445	0.483	1
Prpf39	0.000357857	0.281386	0.648	0.547	1
Anks1	0.000359951	-0.251388	0.677	0.689	1
Egr1	0.000364213	0.525478	0.422	0.328	1
Tm6sf1	0.000364914	-1.32286	0.046	0.093	1
Mthfs	0.000368162	0.500039	0.201	0.13	1
2310033P09Rik	0.000369226	-0.309325	0.166	0.166	1
Crbn	0.00037295	0.708702	0.184	0.111	1
Slc2a3	0.000373878	-0.62151	0.226	0.288	1
Trib1	0.000375092	1.18702	0.095	0.044	1
Gm2a	0.000377177	-0.537732	0.149	0.165	1
Ciao3	0.000377435	-0.635348	0.05	0.056	1
Fam241a	0.000387058	0.633699	0.13	0.074	1
Aggf1	0.00038829	0.195123	0.23	0.174	1
Lpar1	0.000394075	5.14836	0.015	0.001	1
Tnfsf10	0.000398037	0.611158	0.219	0.141	1
Bst2	0.000404725	0.412726	0.308	0.221	1
Snhg3	0.000405084	-0.283683	0.106	0.106	1
Naaladl2	0.000405973	1.30207	0.101	0.054	1
Tspo	0.000409245	-0.152539	0.273	0.248	1
Gbp8	0.00040962	0.540273	0.176	0.111	1
Camk1d	0.000409975	0.171999	0.988	0.961	1
Sult5a1	0.000412219	1.64136	0.017	0.002	1
Rhoh	0.000412743	-0.649498	0.201	0.277	1
Trmt2b	0.00041421	0.459873	0.205	0.136	1
Phlpp1	0.000414235	0.441778	0.441	0.342	1
Dnaaf2	0.000418235	-1.28719	0.041	0.083	1
Cbfa2t2	0.000421719	-0.302171	0.3	0.312	1
Mesd	0.000422088	0.441501	0.292	0.207	1
St3gal1	0.00042495	0.29555	0.648	0.548	1
Bend5	0.000428356	-4.42075	0	0.015	1
Ccdc62	0.000438755	0.901837	0.132	0.071	1
Mapk14	0.000439671	-0.260431	0.636	0.675	1
Spint2	0.000446802	0.44525	0.435	0.351	1
Cnot9	0.000451884	-0.887382	0.062	0.083	1
Shb	0.000455668	0.42129	0.147	0.095	1
Gtdc1	0.000460166	0.238488	0.569	0.467	1
Iigp1	0.00046098	0.698971	0.246	0.166	1
Mpp7	0.000468344	0.204581	0.629	0.529	1
Lin28b	0.000469641	0.663758	0.13	0.07	1
Rad9b	0.000470561	0.279512	0.147	0.101	1
St3gal6	0.000471354	0.99817	0.108	0.054	1
Tnks1bp1	0.000476534	0.261058	0.068	0.044	1
Agbl4	0.000476963	2.48589	0.033	0.009	1
Cep112	0.000485573	0.605564	0.18	0.111	1
Macf1	0.000486107	-0.242568	0.683	0.693	1
Alpk1	0.000488868	0.249043	0.149	0.101	1
Plod2	0.000489734	0.628587	0.161	0.097	1
Ndufc2	0.00049073	-0.143368	0.282	0.258	1
Eef1g	0.000490932	-0.111913	0.59	0.555	1
Atxn1	0.000492584	-0.222557	0.75	0.761	1
B230206L02Rik	0.000500067	1.19014	0.041	0.013	1
Sacm1l	0.000500384	-0.210588	0.337	0.33	1
Reck	0.000500404	0.598656	0.108	0.062	1
Xylt1	0.000504298	-0.551179	0.246	0.303	1
Mipep	0.000506802	-0.727705	0.097	0.12	1
Tmem273	0.000507281	-1.32264	0.039	0.084	1
Ormdl3	0.000512008	0.550672	0.139	0.086	1
Cd63	0.000515203	0.256136	0.706	0.617	1
A330023F24Rik	0.000515605	0.419259	0.184	0.121	1
Frrs1	0.000533964	0.185554	0.569	0.474	1
Thrb	0.000539814	0.453264	0.333	0.242	1
Dlk1	0.000542786	2.57109	0.029	0.006	1
Slc8a1	0.000547702	0.360689	0.532	0.494	1
Abcb1a	0.000548647	0.538646	0.182	0.115	1
Ndfip2	0.00056048	0.291378	0.308	0.229	1
Sh3gl1	0.000571397	-0.396969	0.277	0.3	1
Acss3	0.000576657	0.612785	0.043	0.019	1
Tkt	0.000587656	-0.2896	0.317	0.317	1
Utp11	0.000588852	-0.184085	0.124	0.111	1
Ndufa2	0.000592667	-0.662121	0.106	0.142	1
Zfp512	0.000594021	-0.186087	0.267	0.249	1
Fbxw8	0.00059482	0.639911	0.182	0.112	1
Vegfc	0.000594836	0.356768	0.447	0.349	1
Pole2	0.000600311	-0.675303	0.044	0.053	1
Hnrnpd	0.000603787	0.142074	0.538	0.449	1
Rtn3	0.000604219	-0.344731	0.445	0.481	1
Mpl	0.000615444	0.320396	0.663	0.574	1
Abcd4	0.000619665	0.612537	0.116	0.066	1
Rab5if	0.000621219	-0.483523	0.265	0.318	1
Prickle1	0.000621322	0.257168	0.172	0.12	1
Sh3gl3	0.000623206	1.64275	0.052	0.018	1
Myh9	0.000641056	-0.325179	0.522	0.61	1
Cd84	0.000643128	0.338107	0.561	0.463	1
Hipk1	0.000645502	-0.136372	0.445	0.42	1
Mtmr1	0.000648596	0.232193	0.222	0.165	1
Coq8a	0.000649573	0.636806	0.155	0.095	1
Nfkb2	0.000657914	-0.374921	0.062	0.062	1
Tmco4	0.000658499	0.358498	0.166	0.11	1
Zcchc14	0.000660229	1.248	0.064	0.025	1
Atpaf1	0.000666818	0.488745	0.182	0.115	1
Tnfrsf25	0.000669909	2.31071	0.031	0.006	1
Syde1	0.000674647	0.750638	0.074	0.036	1
4930520O04Rik	0.000681514	-1.22826	0.043	0.083	1
Myo1d	0.000682134	0.342554	0.395	0.302	1
Cdkl5	0.000682879	0.380628	0.24	0.167	1
Fam117a	0.000691752	-0.883785	0.074	0.108	1
Trps1	0.000693448	-0.565995	0.292	0.36	1
Anxa6	0.000698313	-0.195932	0.122	0.109	1
Scnm1	0.000698408	0.411574	0.075	0.045	1
Tbl1xr1	0.000698669	-0.309102	0.54	0.585	1
Nr3c2	0.000706638	0.460874	0.311	0.225	1
Snx10	0.000723459	-0.354023	0.397	0.442	1
Galnt6	0.000724048	-0.701251	0.124	0.191	1
Hcfc2	0.000730502	-0.825663	0.104	0.157	1
Cdc42ep3	0.00073812	-0.975789	0.072	0.12	1
Abr	0.000745313	0.13889	0.201	0.155	1
Yy1	0.000749399	-0.302248	0.298	0.311	1
Cep126	0.000759256	0.95861	0.151	0.096	1
Slc38a10	0.000760669	-0.128739	0.236	0.215	1
Trim6	0.000763679	0.597567	0.186	0.118	1
Mtss2	0.000771239	0.903643	0.118	0.063	1
Zfp704	0.000771952	-0.388747	0.344	0.394	1
Edar	0.000772449	-0.406086	0.07	0.068	1
Ankrd13c	0.000772747	0.304518	0.333	0.251	1
Gm10076	0.000777049	-0.162482	0.114	0.103	1
Syne2	0.000777776	0.294956	0.346	0.264	1
Rest	0.000780101	-0.621282	0.186	0.255	1
Cyp4v3	0.000791337	0.537609	0.18	0.116	1
Abtb1	0.00079646	-0.552216	0.05	0.054	1
Arid4a	0.000798165	-0.149536	0.532	0.51	1
Rnpep	0.000806451	-0.539882	0.141	0.158	1
Hoxaas3	0.00080916	0.71148	0.184	0.115	1
Ran	0.000811231	-0.41506	0.145	0.167	1
Mtus1	0.000812744	1.27033	0.077	0.034	1
Ctla2b	0.000812991	-0.668323	0.155	0.222	1
F830016B08Rik	0.000813383	1.07138	0.124	0.069	1
Elf1	0.000816711	-0.234112	0.72	0.774	1
Il12rb2	0.000831775	-1.13509	0.056	0.093	1
Abhd6	0.000832594	0.646134	0.161	0.099	1
I730030J21Rik	0.000836319	-2.53424	0.004	0.028	1
Dok5	0.000842277	5.10157	0.01	0	1
Gm16014	0.000842277	5.01637	0.01	0	1
Gm6093	0.000842277	5.09708	0.01	0	1
Kcnc2	0.000842277	5.29935	0.01	0	1
Rassf3	0.000847902	0.708017	0.159	0.095	1
Herpud1	0.000850137	0.147941	0.222	0.176	1
Klhl24	0.000851227	0.222904	0.584	0.488	1
Oxct1	0.000851287	-0.556532	0.224	0.281	1
Cbx6	0.000861781	0.230851	0.379	0.298	1
Gm29562	0.000862704	1.81022	0.039	0.011	1
Rac1	0.000863547	-0.192721	0.251	0.241	1
Ifitm3	0.000865973	0.271615	0.729	0.658	1
H2-T23	0.000866046	0.215221	0.663	0.569	1
Mybbp1a	0.000868089	-0.584648	0.133	0.169	1
Arsk	0.000880109	0.498885	0.221	0.148	1
Plagl1	0.000896053	3.67704	0.015	0.001	1
Zfp467	0.000906524	-0.155825	0.141	0.132	1
H2afz	0.000914202	-0.22785	0.296	0.279	1
Itga4	0.000914484	-0.260131	0.673	0.717	1
BC002059	0.000915224	0.315712	0.203	0.145	1
Ikzf1	0.000915332	-0.293998	0.621	0.695	1
Pde6d	0.000919212	-0.991484	0.054	0.108	1
Slc16a10	0.000925103	-1.56957	0.031	0.069	1
Gna15	0.000926018	-0.907972	0.046	0.097	1
Gm32618	0.000932746	3.73032	0.015	0.001	1
Parp9	0.00093433	0.355392	0.23	0.162	1
Gm46218	0.000940588	1.23238	0.079	0.036	1
D2hgdh	0.000944155	0.478722	0.106	0.067	1
Micu3	0.000946526	0.334402	0.387	0.297	1
Htr7	0.000947509	3.85312	0.015	0.001	1
Errfi1	0.000957027	0.945506	0.052	0.02	1
Brdt	0.000960593	0.463222	0.104	0.063	1
Camk2n1	0.0009691	3.96482	0.015	0.001	1
Pdia5	0.000972289	0.675862	0.089	0.048	1
Morc4	0.000978218	1.36475	0.066	0.027	1
Ecm1	0.000988172	0.75608	0.064	0.031	1
Klf12	0.00100061	0.124133	0.7	0.611	1
Arhgap31	0.00100616	0.390047	0.484	0.389	1
Spag9	0.00100662	-0.186246	0.749	0.746	1
Zkscan2	0.0010131	1.89002	0.027	0.006	1
Pkn1	0.00101576	-0.308229	0.257	0.263	1
Brox	0.00101777	-0.471516	0.13	0.144	1
Bicdl1	0.00102252	1.21201	0.081	0.037	1
Mrps9	0.00103359	-0.116574	0.284	0.259	1
Tpp1	0.00103577	0.368639	0.23	0.163	1
Lgals3bp	0.00104369	0.236918	0.445	0.357	1
Caprin1	0.00105651	-0.318499	0.555	0.619	1
Idh2	0.00106105	-0.708897	0.11	0.178	1
Arrdc1	0.00108234	-0.450534	0.139	0.158	1
Lats2	0.00108407	0.460299	0.191	0.128	1
Brd1	0.00108434	-0.174882	0.389	0.377	1
Golgb1	0.00108976	0.318406	0.389	0.3	1
Ankrd44	0.00109055	0.230808	0.456	0.372	1
Trabd	0.00110909	-0.270673	0.089	0.084	1
Gtpbp2	0.00110966	0.186835	0.304	0.239	1
Nup210	0.00111579	-0.368939	0.294	0.329	1
Pcgf3	0.00113531	-0.699156	0.114	0.166	1
Adgra2	0.00113822	0.98044	0.048	0.019	1
Tmem260	0.00114683	0.494476	0.362	0.273	1
Lysmd3	0.00116491	0.531331	0.193	0.127	1
Flrt3	0.00116511	0.882738	0.037	0.014	1
Actr3	0.00116822	-0.190563	0.294	0.285	1
Polr2a	0.00117856	0.34484	0.275	0.202	1
Krt18	0.00118049	-0.890415	0.052	0.069	1
Ankrd49	0.00118935	-0.59695	0.118	0.141	1
Xpo4	0.00119594	0.131393	0.433	0.363	1
Stat6	0.0012008	-0.175005	0.11	0.102	1
Map2k2	0.00120618	-0.366834	0.23	0.245	1
P3h2	0.00122236	0.592328	0.087	0.047	1
Hsd17b10	0.00122565	0.231591	0.141	0.103	1
Nxpe2	0.00122847	1.89742	0.041	0.012	1
AC171003.1	0.00123303	-1.17107	0.056	0.098	1
Ankrd28	0.00124214	-0.321496	0.52	0.578	1
Lmnb1	0.00124818	-0.886204	0.083	0.135	1
Snhg8	0.00125467	-0.191018	0.253	0.245	1
St7	0.00125682	0.278018	0.754	0.683	1
Hnrnpa1	0.00125986	-0.310308	0.466	0.508	1
Gbp6	0.00125989	0.52036	0.124	0.074	1
Ttc8	0.00126414	0.787613	0.162	0.101	1
Polr2c	0.00127471	-0.477473	0.058	0.061	1
Esrra	0.00127764	-0.229693	0.058	0.05	1
Psmd12	0.00127812	0.303013	0.221	0.16	1
Alg5	0.00129942	0.122458	0.141	0.111	1
Dhx40	0.00130113	0.780682	0.172	0.112	1
Gm48893	0.00131173	-4.63877	0	0.013	1
Spcs1	0.00131914	0.103522	0.267	0.219	1
Gm17276	0.00132165	0.65567	0.221	0.148	1
Lsp1	0.00132294	0.256571	0.145	0.104	1
Map4k4	0.00133845	-0.363094	0.377	0.405	1
Evi5l	0.00134105	0.49118	0.118	0.072	1
Mir99ahg	0.00134498	0.235765	0.921	0.877	1
Eif2b5	0.00134597	0.944474	0.101	0.052	1
Kpnb1	0.00134624	-0.372365	0.17	0.179	1
Tspan5	0.00134962	-0.573589	0.199	0.251	1
Mapk12	0.00135503	1.47515	0.05	0.018	1
Fgfr3	0.00135523	1.64649	0.037	0.011	1
Mknk1	0.0013617	-0.17542	0.118	0.107	1
Vcl	0.00136807	0.465736	0.323	0.238	1
Rps6ka1	0.00137182	-0.261691	0.18	0.174	1
Mgat5	0.00137883	-0.426871	0.352	0.418	1
Zfp770	0.00137886	-0.151802	0.05	0.041	1
Ago3	0.00138135	0.143656	0.65	0.564	1
Sfrp1	0.00138178	1.25763	0.056	0.022	1
Hsd17b12	0.00139911	-0.108391	0.435	0.407	1
Majin	0.00142978	1.88272	0.046	0.016	1
Hmgb1	0.00143623	-0.265452	0.584	0.605	1
Ccn3	0.00143674	2.37043	0.015	0.002	1
Gm16000	0.00143737	3.45783	0.017	0.002	1
Gclm	0.00146014	-0.462758	0.151	0.176	1
Eya2	0.00146105	0.300999	0.632	0.545	1
Rtl8a	0.0014653	0.875635	0.081	0.04	1
Rpl22l1	0.00146792	-0.135748	0.632	0.599	1
Tgfb1	0.00147166	-0.613155	0.18	0.235	1
1500011B03Rik	0.00148248	-0.459158	0.112	0.123	1
Asap3	0.00148531	3.1763	0.017	0.002	1
Soga1	0.00148785	0.509141	0.232	0.16	1
Gm50138	0.00149516	3.28414	0.017	0.002	1
Htra3	0.00149756	2.0212	0.029	0.006	1
Ilk	0.00150193	0.44987	0.151	0.099	1
Trappc6b	0.00151054	0.339217	0.191	0.135	1
Ift122	0.00151093	-0.109885	0.058	0.046	1
Slc17a5	0.00151206	0.151114	0.205	0.161	1
Hgf	0.00151841	0.335549	0.443	0.352	1
Fam107b	0.00155336	-0.332685	0.602	0.655	1
Emc10	0.00156087	-0.15401	0.224	0.212	1
Ifnar2	0.00156091	-0.411546	0.28	0.31	1
Gtpbp8	0.00158112	0.226223	0.12	0.086	1
Cluh	0.00158354	-0.860722	0.056	0.081	1
Zfand4	0.00158394	-0.536734	0.162	0.204	1
Cyb561a3	0.00158553	1.04413	0.097	0.049	1
Ubb	0.0015866	-0.276079	0.427	0.449	1
Ap4s1	0.00159938	0.49815	0.259	0.183	1
Cd72	0.00160881	-1.07863	0.048	0.078	1
Prkcq	0.00162185	0.461256	0.431	0.358	1
Add1	0.00162437	0.337109	0.398	0.312	1
4833420G17Rik	0.00163376	-0.299882	0.288	0.302	1
Limk1	0.00163467	-1.30289	0.031	0.073	1
Prss57	0.00164083	-2.97217	0.002	0.022	1
Anapc7	0.00165211	-0.986415	0.06	0.11	1
Stx1a	0.00166492	1.94581	0.029	0.006	1
Parp3	0.00167062	-0.322402	0.062	0.056	1
Ptk7	0.00167529	0.546609	0.139	0.088	1
Tm2d3	0.00168344	0.118965	0.193	0.154	1
4931422A03Rik	0.00168639	0.240415	0.586	0.494	1
Apbb2	0.00169978	1.29098	0.079	0.041	1
Slc3a2	0.00170806	0.20059	0.528	0.438	1
Col4a2	0.00171353	0.475679	0.358	0.275	1
Agap1	0.00171534	0.184189	0.418	0.342	1
Rida	0.00172069	0.674207	0.089	0.048	1
March8	0.00172827	0.553551	0.122	0.074	1
Myo5c	0.00174342	0.575773	0.248	0.174	1
Apobr	0.00175924	-1.9233	0.014	0.042	1
Ncor1	0.0017654	-0.174987	0.803	0.804	1
Riox1	0.00177155	-3.60385	0.002	0.018	1
Cpsf6	0.00177459	-0.187674	0.712	0.707	1
Prpf4b	0.00178041	0.198888	0.723	0.637	1
Pip5k1c	0.0017894	-0.646055	0.101	0.131	1
Zfp420	0.001794	0.567078	0.083	0.048	1
Pip4k2c	0.0018133	-0.608558	0.052	0.059	1
Hsd17b11	0.00181481	0.157585	0.329	0.261	1
mt-Co3	0.00182165	-0.115586	1	1	1
Arhgdib	0.00182336	-0.456458	0.25	0.315	1
Casp3	0.00183077	-0.670724	0.124	0.171	1
Alox12	0.00185742	2.98333	0.019	0.002	1
Ddi1	0.00186151	1.80267	0.041	0.013	1
Phc2	0.00186266	0.14588	0.282	0.225	1
Srrt	0.00186433	-0.452778	0.184	0.216	1
Ndfip1	0.00186949	0.303943	0.511	0.418	1
Gramd1b	0.0018706	-0.488564	0.215	0.257	1
Coq5	0.00187998	0.418443	0.145	0.097	1
Abcg3	0.00188108	0.355686	0.592	0.529	1
Clec12a	0.00190828	-4.14184	0	0.012	1
Dpy19l2	0.00192054	1.00897	0.046	0.019	1
Enkur	0.001924	1.0905	0.077	0.036	1
Ezh2	0.00192504	-0.417851	0.277	0.314	1
Fam149b	0.00193303	0.226913	0.207	0.154	1
Gatad2a	0.00194034	-0.434745	0.172	0.19	1
Cdh23	0.0019577	0.699943	0.139	0.083	1
Agtpbp1	0.00195889	0.397256	0.325	0.243	1
Arhgap28	0.00195904	0.453248	0.277	0.199	1
Tpp2	0.00196213	-0.248188	0.511	0.544	1
Cers4	0.00196298	0.311237	0.433	0.344	1
Hexb	0.00196917	0.362399	0.346	0.264	1
Rnf122	0.00198638	-0.448278	0.104	0.115	1
Lztfl1	0.00199433	0.606461	0.199	0.132	1
Exph5	0.00199903	0.765591	0.074	0.036	1
Disp1	0.00202765	-0.292913	0.161	0.16	1
Cntrl	0.00202972	-0.443861	0.259	0.309	1
Tmem173	0.00202989	-0.656119	0.104	0.137	1
Grb10	0.00205126	0.249898	0.544	0.452	1
Ago2	0.00205635	-0.3396	0.391	0.438	1
Taf5l	0.00205718	-0.659801	0.077	0.091	1
Rgs7bp	0.00205819	-0.745268	0.12	0.178	1
Dok6	0.00206067	-0.682087	0.191	0.251	1
C1galt1c1	0.00206327	0.538241	0.133	0.083	1
Il34	0.00206822	1.89544	0.035	0.01	1
Srpk1	0.00206892	-0.415016	0.211	0.236	1
Cytip	0.00207254	-0.362725	0.34	0.375	1
Txnl1	0.00208002	0.293518	0.493	0.402	1
Mcf2l	0.00208279	1.52187	0.046	0.016	1
Chst7	0.00208676	1.3864	0.041	0.014	1
Dennd2c	0.00210703	0.873129	0.054	0.024	1
Raph1	0.00212979	0.152753	0.087	0.064	1
Zfp287	0.00215346	1.01293	0.072	0.033	1
Zfp945	0.00215531	0.131493	0.344	0.286	1
Inpp1	0.00215968	-0.201598	0.236	0.227	1
Myo5a	0.00218182	-0.318836	0.468	0.506	1
Pcmtd2	0.00219097	0.288368	0.338	0.262	1
Depdc1b	0.00219393	-2.74146	0.004	0.026	1
Slc35b1	0.00219478	-0.191981	0.089	0.081	1
Def6	0.0022093	-0.408927	0.379	0.439	1
Tut7	0.00222148	-0.137674	0.747	0.716	1
Spn	0.00222704	-0.273958	0.383	0.393	1
Nup50	0.00223409	0.488658	0.213	0.145	1
Zfp110	0.00225392	0.316071	0.157	0.108	1
Tcf7l2	0.00226972	0.417893	0.447	0.359	1
Tsix	0.00228525	-0.168186	0.981	0.983	1
Lrrc8c	0.00229927	-0.589421	0.153	0.202	1
Rmdn3	0.00230978	-0.760321	0.075	0.101	1
Obscn	0.00231374	1.36724	0.043	0.015	1
Pigp	0.00232061	0.365427	0.23	0.168	1
Dvl1	0.00232937	-0.296366	0.093	0.094	1
Cfp	0.00232987	-1.68111	0.015	0.039	1
Eif3l	0.0023408	-0.719309	0.072	0.095	1
Ivns1abp	0.00234907	-0.300652	0.542	0.603	1
Snrpc	0.00235124	-0.356773	0.371	0.413	1
Psma8	0.0023583	0.769003	0.058	0.028	1
Pdcd6	0.00236689	0.294921	0.426	0.34	1
Cyhr1	0.00237109	-0.524878	0.068	0.078	1
Gon4l	0.00238206	0.146147	0.387	0.317	1
Il1rapl1	0.00238878	1.16761	0.083	0.041	1
Tmem60	0.00239579	0.281899	0.116	0.079	1
Shank3	0.00240122	0.23921	0.453	0.368	1
Rab33b	0.00240516	0.42161	0.101	0.065	1
Unc13d	0.00241272	0.189354	0.215	0.166	1
Smyd3	0.00243219	0.187534	0.863	0.833	1
Atraid	0.00243679	0.361292	0.263	0.195	1
Lst1	0.00244145	0.159793	0.366	0.297	1
Ubac2	0.00245138	0.160831	0.447	0.37	1
Tia1	0.00245727	-0.294848	0.476	0.533	1
Sbno1	0.00245729	-0.312678	0.455	0.491	1
Adgrg2	0.00246998	1.15956	0.062	0.027	1
Sh3rf3	0.00247611	2.02972	0.031	0.008	1
Rex1bd	0.00248815	-0.622859	0.043	0.051	1
Sh2d4b	0.00250996	1.07364	0.085	0.043	1
Smtnl1	0.00252839	1.9705	0.033	0.009	1
Plscr1	0.00254395	0.572677	0.213	0.145	1
Hoxa3	0.00254718	0.216241	0.393	0.32	1
Kdm1a	0.00257428	-0.32165	0.288	0.316	1
Cpt1c	0.00261121	1.11083	0.062	0.027	1
Bri3bp	0.00261163	-0.308208	0.091	0.088	1
Ssr3	0.00261374	0.18104	0.335	0.271	1
Blvra	0.00262495	0.504916	0.064	0.036	1
Lbp	0.00263226	0.398032	0.261	0.189	1
Cd82	0.00264488	0.559492	0.153	0.098	1
Dpm2	0.00266423	0.290956	0.124	0.089	1
Cr2	0.0026694	1.06949	0.083	0.041	1
Kpna4	0.00267133	-0.196114	0.669	0.675	1
Rnf180	0.00267386	-0.441243	0.238	0.262	1
Ilrun	0.00268617	-0.248184	0.3	0.297	1
Rin3	0.002704	-0.439467	0.217	0.25	1
Tspan12	0.00271281	1.87048	0.029	0.007	1
Vcpip1	0.00271602	-0.128486	0.226	0.207	1
Entpd5	0.00272788	-0.356729	0.116	0.12	1
Rsph9	0.00273113	0.956579	0.043	0.017	1
Dnajc11	0.00274404	0.183662	0.186	0.14	1
Ap1ar	0.00275762	-0.150295	0.157	0.142	1
Gramd1a	0.00275845	-0.609229	0.137	0.195	1
2900076A07Rik	0.00278173	0.13038	0.095	0.07	1
Tram2	0.00278423	0.811269	0.12	0.069	1
Gde1	0.00279355	-0.47252	0.085	0.092	1
Sec11a	0.00280176	0.188943	0.36	0.298	1
Tns1	0.00281036	0.224988	0.358	0.286	1
Cbl	0.00282204	-0.119008	0.422	0.394	1
Erp29	0.00285126	-0.386446	0.244	0.262	1
Hmcn1	0.0028596	1.12191	0.074	0.035	1
Secisbp2	0.00286735	-0.299098	0.234	0.242	1
Vamp8	0.00286865	-0.394574	0.248	0.284	1
Gm38405	0.00287016	0.342769	0.153	0.106	1
Xkr6	0.00288432	0.417688	0.251	0.182	1
Uchl3	0.00290269	-0.657267	0.118	0.178	1
Pak2	0.00290652	-0.284084	0.466	0.501	1
Fnip1	0.00291802	0.113198	0.698	0.619	1
Lgals9	0.00291901	-0.805165	0.103	0.153	1
H2-DMa	0.00292218	-0.253923	0.244	0.24	1
Ttc21b	0.00293334	-0.454888	0.162	0.174	1
Peli2	0.00293799	0.112797	0.238	0.187	1
Aagab	0.0029496	-0.480456	0.099	0.109	1
St8sia4	0.0029555	0.379777	0.501	0.427	1
Npat	0.00296162	0.123712	0.395	0.33	1
Fyb	0.00298815	-0.541902	0.215	0.282	1
1700016P03Rik	0.00302503	1.10787	0.046	0.018	1
Skap2	0.00303318	-0.283715	0.65	0.68	1
Pspc1	0.00305049	0.195538	0.555	0.468	1
Smg7	0.00305601	0.334227	0.441	0.355	1
Bank1	0.00306286	1.1491	0.083	0.043	1
Nagk	0.00307869	-0.219521	0.112	0.103	1
Dcbld1	0.00309407	1.0314	0.06	0.026	1
1110038F14Rik	0.00311269	0.509095	0.13	0.083	1
Zmat1	0.00313144	0.542445	0.211	0.145	1
Lamp2	0.00314169	0.166415	0.445	0.369	1
4632427E13Rik	0.00315148	0.21307	0.615	0.529	1
Gm48619	0.00317701	2.68648	0.015	0.002	1
Gm10785	0.00318187	-0.113048	0.124	0.107	1
Fam49b	0.00318204	-0.28321	0.495	0.537	1
Dazap2	0.00318994	0.260854	0.315	0.248	1
Ptgs1	0.00319582	-0.305666	0.253	0.271	1
Necap1	0.00320968	-0.329164	0.126	0.127	1
Tek	0.00321756	0.204839	0.296	0.233	1
Prdm11	0.00322208	0.443816	0.298	0.221	1
Vipr2	0.00322686	0.182185	0.286	0.227	1
Vps11	0.00323762	0.900638	0.066	0.032	1
Surf1	0.00324896	-0.869106	0.035	0.047	1
Map3k8	0.00325507	0.147253	0.095	0.069	1
C1qc	0.00325735	-2.30971	0.01	0.033	1
Man2b1	0.00327968	-0.263248	0.244	0.239	1
Ccdc77	0.00329085	0.333499	0.172	0.122	1
Gpcpd1	0.00329248	0.141581	0.42	0.355	1
Cd27	0.00331763	-0.496753	0.246	0.31	1
Klhl15	0.0033197	-0.391813	0.203	0.217	1
Vcp	0.00333043	-0.360787	0.368	0.432	1
Acer2	0.00333683	0.593159	0.145	0.09	1
Capns1	0.00334056	-0.18269	0.147	0.136	1
Rpl5	0.00334988	0.106776	0.948	0.905	1
Rcc1	0.00335606	-1.3796	0.008	0.031	1
Pnn	0.00338674	-0.128458	0.309	0.295	1
Ugt8a	0.00339136	1.86579	0.029	0.007	1
Baz2b	0.00339326	-0.185993	0.868	0.888	1
Fam234a	0.00340923	0.622123	0.106	0.062	1
Pank4	0.00341625	-0.71879	0.072	0.095	1
Stk33	0.00347773	3.36613	0.015	0.002	1
Ube2f	0.00348205	-0.322402	0.147	0.155	1
Rnf19a	0.00350152	-0.377048	0.149	0.152	1
Nova1	0.00350284	1.45646	0.058	0.029	1
Cmtr1	0.0035129	-0.310528	0.195	0.208	1
Bend7	0.00353475	0.137392	0.137	0.102	1
Nkx2-3	0.00356434	-0.452468	0.242	0.266	1
Tnfsf11	0.00358258	2.25803	0.017	0.002	1
Slc16a2	0.00359054	0.439118	0.166	0.113	1
Arf4	0.00359522	0.177253	0.81	0.737	1
Stmn1	0.00360673	-0.565977	0.128	0.152	1
Smc1a	0.00361343	0.125279	0.555	0.477	1
Tmem132c	0.00361501	2.79276	0.015	0.002	1
Mapk6	0.0036232	-0.335815	0.354	0.38	1
Gng11	0.00367981	0.317978	0.114	0.078	1
Bcam	0.0036917	0.204705	0.044	0.029	1
Tmem184b	0.00369218	-1.31641	0.029	0.065	1
Mill2	0.00370825	0.239674	0.364	0.288	1
Slc25a37	0.00370894	-0.690058	0.103	0.148	1
Mxi1	0.00371632	0.207641	0.232	0.178	1
Tmem50a	0.00372934	0.143173	0.518	0.443	1
Rgl1	0.00374998	0.600756	0.19	0.127	1
Fermt3	0.00375635	-0.283638	0.509	0.557	1
Csf2ra	0.00377931	-0.628854	0.093	0.12	1
Eef2	0.00378234	-0.174433	0.685	0.674	1
Srebf2	0.00378707	-0.299603	0.484	0.528	1
Ppp2cb	0.00379014	0.411048	0.265	0.195	1
Irf9	0.00379407	-0.623066	0.114	0.151	1
Tob2	0.00380949	-0.31092	0.197	0.201	1
Gp9	0.00381004	0.189928	0.124	0.095	1
Fem1c	0.00382713	-0.395739	0.267	0.292	1
Elk3	0.00384598	-0.368266	0.406	0.464	1
Fam110b	0.0038594	-0.584747	0.161	0.229	1
Ift52	0.00387344	-0.106087	0.143	0.126	1
Zfp560	0.00387761	-0.12041	0.095	0.083	1
Tfdp2	0.00390142	-0.213155	0.418	0.421	1
Stk3	0.00390272	0.280227	0.592	0.506	1
Myo9a	0.00390615	-0.324878	0.313	0.333	1
Sdha	0.00391053	0.110901	0.4	0.343	1
Snx14	0.00391502	0.377055	0.265	0.195	1
Ptpn7	0.00391623	-0.63332	0.147	0.2	1
Mki67	0.00392281	-1.37496	0.033	0.065	1
Emid1	0.00392436	-1.35384	0.025	0.059	1
Gm47271	0.00392954	2.8909	0.015	0.002	1
Per3	0.00393256	-0.807813	0.077	0.131	1
Snrk	0.00393416	-0.136339	0.149	0.136	1
Amotl2	0.00395004	1.65423	0.033	0.01	1
Tstd2	0.00395308	0.295494	0.132	0.086	1
Chd4	0.00397043	-0.213495	0.638	0.666	1
Plppr3	0.00398199	-0.669816	0.108	0.167	1
Ddb1	0.00399089	-0.393688	0.133	0.152	1
C1d	0.00399687	0.357584	0.145	0.1	1
Trmt10c	0.00400102	-0.618171	0.074	0.09	1
Epb41	0.0040011	0.259158	0.737	0.659	1
Mtf2	0.00400152	-0.358154	0.433	0.5	1
Sike1	0.0040049	0.360923	0.149	0.104	1
Gnas	0.00402554	-0.131967	0.602	0.582	1
Rhbdl3	0.00405322	-4.43134	0	0.011	1
Lsamp	0.00406532	1.06499	0.056	0.024	1
AW112010	0.00406801	0.328277	0.286	0.216	1
Ddx39b	0.00406927	-0.100453	0.327	0.309	1
Spata6	0.00408527	0.496468	0.255	0.184	1
Ston2	0.0041012	0.486058	0.151	0.103	1
Lbr	0.00412149	-0.274218	0.346	0.367	1
Eri3	0.00412968	0.201589	0.356	0.288	1
Ccndbp1	0.0041306	0.347826	0.091	0.061	1
Mfng	0.00413544	0.34436	0.275	0.206	1
Ccdc60	0.00414659	0.617118	0.207	0.144	1
Morn3	0.00417364	0.163852	0.133	0.097	1
Capn3	0.00418011	-2.76803	0.002	0.019	1
Tmem159	0.00418677	0.76394	0.074	0.039	1
Gprc5c	0.0042115	3.06457	0.015	0.002	1
Elovl7	0.00421446	0.383581	0.106	0.069	1
Nol10	0.0042182	0.19376	0.439	0.363	1
Nabp1	0.00422541	0.593048	0.248	0.182	1
Jun	0.00422827	-0.346867	0.377	0.402	1
Prrt1	0.00425927	2.63931	0.012	0.001	1
Kdm4d	0.00426241	1.66939	0.039	0.013	1
Armc2	0.00428445	1.28919	0.046	0.018	1
Wdr82	0.00429724	-0.418013	0.112	0.121	1
Ctso	0.00430007	0.392356	0.358	0.278	1
F5	0.00430024	0.964998	0.075	0.037	1
Sned1	0.00430211	2.26725	0.025	0.006	1
Ryk	0.00431271	0.569986	0.205	0.141	1
Cnppd1	0.00431336	0.240802	0.072	0.049	1
Jazf1	0.00433908	0.752809	0.124	0.074	1
Itpr2	0.00435235	-0.667705	0.13	0.177	1
Dipk1b	0.00436487	-0.658528	0.097	0.124	1
Timm17b	0.00438333	-0.943743	0.031	0.043	1
Bclaf3	0.00438437	-0.431738	0.269	0.34	1
Gm46210	0.00439877	1.02392	0.089	0.048	1
Slx4ip	0.004401	-0.112506	0.257	0.239	1
Pwwp2a	0.00441294	0.481195	0.311	0.237	1
Furin	0.00443157	0.370032	0.205	0.149	1
Sec62	0.0044318	0.167452	0.838	0.775	1
Nap1l1	0.00443582	-0.290514	0.317	0.342	1
Xrn1	0.00444952	-0.131174	0.538	0.521	1
Tcf25	0.00445128	0.181488	0.522	0.443	1
Dync1li2	0.00445797	0.284886	0.277	0.212	1
Zbtb46	0.00447884	0.988026	0.054	0.024	1
Zfp831	0.00450096	-0.228138	0.279	0.268	1
Tm2d1	0.004532	0.409097	0.244	0.179	1
Numa1	0.00455167	-0.195827	0.389	0.389	1
Dach1	0.00457983	-0.160095	0.944	0.922	1
Acads	0.00458078	-1.09705	0.039	0.068	1
Mrpl57	0.0045815	-0.716243	0.074	0.103	1
Hipk2	0.00458463	-0.1342	0.505	0.484	1
Xlr	0.00459996	2.23149	0.021	0.004	1
Sdf4	0.00461704	0.386777	0.377	0.296	1
Tapbpl	0.00463022	0.222189	0.151	0.111	1
Med14	0.00465988	-0.217607	0.439	0.434	1
Ctsz	0.00466026	0.233169	0.222	0.172	1
Pgm2	0.00466697	0.140408	0.081	0.057	1
Selenoi	0.00469172	-0.462091	0.099	0.111	1
Rchy1	0.00469534	0.202284	0.251	0.199	1
Gtf2a1l	0.00469788	2.63258	0.017	0.002	1
Gm46515	0.00471138	0.673038	0.118	0.07	1
Ilf2	0.00472994	-0.183681	0.288	0.284	1
Klf10	0.00473471	-0.682492	0.132	0.189	1
Ranbp6	0.00473688	-0.222901	0.033	0.025	1
Vgll4	0.00473879	-0.310357	0.406	0.44	1
Scn11a	0.00475255	2.65021	0.017	0.002	1
Ptprs	0.00475297	-0.331024	0.3	0.335	1
Pign	0.00476097	0.345387	0.509	0.432	1
Zc3h6	0.00477161	0.435021	0.333	0.258	1
Cttnbp2	0.0047945	2.23338	0.029	0.008	1
Skil	0.00479593	-0.374859	0.41	0.455	1
Dtnb	0.00480177	-0.389905	0.3	0.343	1
Clec2d	0.00480508	0.114933	0.373	0.31	1
Gm31243	0.0048054	1.00886	0.033	0.011	1
Uba5	0.00481402	-0.210724	0.103	0.096	1
Ypel3	0.00483102	-0.205996	0.137	0.131	1
Ndufaf4	0.0048327	-0.294568	0.13	0.128	1
Myl12b	0.00483317	-0.429525	0.155	0.178	1
Cc2d2a	0.0048542	0.632581	0.201	0.141	1
Sdc2	0.00485459	0.353037	0.147	0.103	1
Myo1e	0.004864	1.05246	0.089	0.048	1
Gm16062	0.00487805	0.954223	0.027	0.01	1
Tfcp2	0.00488237	0.660334	0.112	0.066	1
Kdm3b	0.00488843	-0.309913	0.369	0.404	1
Tmem258	0.00489751	-0.207108	0.211	0.2	1
Ica1	0.00489879	0.277177	0.603	0.524	1
Ndufab1	0.00492645	-0.165253	0.091	0.082	1
Tmem168	0.00492728	0.180492	0.182	0.138	1
1810026B05Rik	0.00493292	-0.345961	0.462	0.541	1
Rcc2	0.00496061	-0.27524	0.375	0.455	1
Zdhhc1	0.00496078	0.449187	0.176	0.124	1
Rint1	0.00496102	0.447609	0.288	0.215	1
Rnasel	0.00499097	-0.385964	0.308	0.35	1
Zfp207	0.00499784	-0.160717	0.627	0.62	1
Btbd3	0.00502294	-0.216239	0.089	0.082	1
Mri1	0.00503887	-0.344025	0.153	0.158	1
Fkbp7	0.00511805	-0.838193	0.064	0.099	1
Gm15614	0.00513754	0.238797	0.141	0.102	1
Pex13	0.00518246	-0.460399	0.174	0.197	1
Proser1	0.00519959	-0.312582	0.19	0.199	1
Plaat3	0.00520186	-0.103293	0.114	0.099	1
Tmed8	0.00522472	0.352919	0.085	0.054	1
Kpna1	0.0052253	0.233965	0.571	0.487	1
Ankrd26	0.00525037	-0.409852	0.132	0.137	1
Clic1	0.00525692	-0.20699	0.369	0.367	1
Kdm5b	0.00526926	-0.185906	0.466	0.454	1
Gm6225	0.00528896	0.552437	0.135	0.086	1
Ctsb	0.00536284	0.193349	0.369	0.303	1
Sdc4	0.00537995	1.03312	0.058	0.027	1
Skap1	0.00539027	1.79641	0.039	0.014	1
Fbxl5	0.00540161	0.116718	0.317	0.265	1
Rhog	0.00541116	-0.501488	0.06	0.067	1
Oaz1	0.00542644	-0.201984	0.337	0.34	1
Mmgt2	0.00544322	0.825451	0.108	0.062	1
Rab10os	0.00545761	0.256916	0.141	0.102	1
Mlst8	0.00547373	-1.89606	0.014	0.038	1
8430419K02Rik	0.00548197	0.385499	0.317	0.243	1
Acox1	0.0055141	0.192889	0.348	0.281	1
Gm42517	0.00552598	0.834549	0.031	0.013	1
Lyn	0.00552762	-0.283428	0.449	0.484	1
Tex264	0.00553602	-0.171372	0.103	0.097	1
Ninj1	0.00554747	-0.46143	0.114	0.135	1
Itgav	0.00556063	-0.196429	0.311	0.302	1
Zfp91	0.0055712	-0.355404	0.389	0.439	1
Naca	0.00557707	-0.11696	0.468	0.442	1
Fth1	0.00560872	-0.294118	0.6	0.639	1
Fdx2	0.00561308	-1.29813	0.023	0.057	1
Plpp5	0.00562267	0.723862	0.074	0.039	1
Bahcc1	0.0056245	-0.500697	0.153	0.193	1
Nmnat3	0.00562638	0.115701	0.28	0.234	1
Pcsk7	0.00563466	-0.13076	0.168	0.154	1
Tap1	0.00563628	0.143732	0.329	0.272	1
Anapc5	0.00566678	-0.146076	0.387	0.376	1
Khdrbs1	0.00567108	-0.288387	0.319	0.339	1
Tnfsf13os	0.00568044	-1.45941	0.019	0.049	1
Itpr1	0.00569513	0.220859	0.768	0.714	1
Zup1	0.00571019	-0.128142	0.445	0.427	1
Cbx7	0.00572135	0.456796	0.17	0.116	1
Sorbs2os	0.00574501	1.47963	0.041	0.015	1
Ptges	0.00575291	1.50025	0.033	0.011	1
Arhgef17	0.00575966	0.926621	0.039	0.015	1
Pet100	0.00577035	-0.218599	0.25	0.249	1
Cldn10	0.00578021	1.05855	0.033	0.012	1
Xpot	0.00579001	-0.271577	0.205	0.208	1
Lrmp	0.0058026	-0.218831	0.354	0.361	1
Slc22a15	0.00584621	0.246955	0.161	0.117	1
Ogfod1	0.00586799	-0.917541	0.056	0.089	1
Traf3ip3	0.00587804	0.293615	0.369	0.293	1
Cadm2	0.00588019	1.67142	0.046	0.019	1
Il10rb	0.00588506	0.350713	0.097	0.066	1
Jpx	0.00590952	-0.234927	0.313	0.313	1
Laptm5	0.00591224	-0.209966	0.485	0.49	1
Rasal2	0.00591298	0.308386	0.306	0.235	1
Gm4013	0.00592025	-3.59099	0	0.01	1
Nav3	0.00593379	0.755239	0.114	0.067	1
Fbxl17	0.00593549	0.110658	0.845	0.779	1
Pik3r5	0.00593728	-1.99381	0.008	0.031	1
Serbp1	0.00597365	-0.23147	0.644	0.69	1
Bag1	0.00598656	-0.456035	0.074	0.083	1
Arl6ip1	0.00598833	-0.150014	0.395	0.383	1
Myct1	0.00599364	-0.219011	0.698	0.698	1
Prdx2	0.00601382	-0.465709	0.155	0.181	1
Il3ra	0.00602045	0.630726	0.048	0.026	1
Jag2	0.00602144	0.696168	0.137	0.086	1
Gm16141	0.00603608	-0.774919	0.097	0.139	1
Dip2c	0.00604027	0.108618	0.578	0.503	1
Nt5c3	0.00605669	0.307631	0.557	0.476	1
Gm36839	0.00607336	0.490128	0.101	0.065	1
Boc	0.00608653	0.769847	0.077	0.041	1
Nelfa	0.00608899	-0.815482	0.068	0.116	1
Panx1	0.00610417	-0.96829	0.046	0.075	1
Ammecr1l	0.00612752	-0.347249	0.213	0.225	1
Echs1	0.00612807	-0.696855	0.095	0.136	1
Ahdc1	0.00613227	-0.566041	0.159	0.206	1
Rmnd5b	0.00613301	-0.503856	0.143	0.173	1
Prr5l	0.00613737	0.626714	0.077	0.043	1
Pik3r1	0.00614491	0.277006	0.648	0.574	1
C130046K22Rik	0.00615668	0.901241	0.048	0.022	1
Zfp950	0.0061682	0.306179	0.474	0.392	1
Atf4	0.00616911	-0.185945	0.298	0.288	1
Pear1	0.00618264	0.225256	0.366	0.296	1
Rbm39	0.00618483	0.101312	0.998	0.995	1
4930539J05Rik	0.00620541	1.69712	0.027	0.007	1
Ankrd24	0.00621172	0.636718	0.114	0.069	1
Ubl3	0.00621344	0.310297	0.387	0.311	1
Ggh	0.00622376	0.391649	0.151	0.106	1
Rab24	0.00626207	-0.428623	0.075	0.08	1
Aldh2	0.00626266	-0.270998	0.52	0.548	1
Akr1c19	0.00626275	1.66313	0.035	0.011	1
Dock6	0.00627688	0.354236	0.168	0.121	1
Ampd3	0.00628998	0.144061	0.079	0.06	1
Gpr155	0.00629812	-1.93641	0.006	0.027	1
Cisd1	0.00631181	0.67998	0.118	0.071	1
Cdc123	0.00632662	-0.405307	0.193	0.225	1
Cep97	0.00634467	-0.451983	0.149	0.174	1
2210016L21Rik	0.00636458	0.263495	0.07	0.048	1
Tmem189	0.00639263	0.373598	0.23	0.169	1
Hnrnpk	0.00639282	-0.260528	0.476	0.506	1
Enpp4	0.00639493	0.802585	0.11	0.065	1
Igf1r	0.00640261	0.126937	0.94	0.911	1
Set	0.00640527	-0.365967	0.29	0.334	1
Map4k2	0.00641348	0.34674	0.383	0.305	1
Gpr107	0.00644514	-0.136537	0.101	0.091	1
Slc38a1	0.00645293	-0.322514	0.503	0.54	1
Pias3	0.00645663	1.05342	0.058	0.027	1
Stk19	0.00649743	0.342029	0.157	0.11	1
Plekha6	0.00649923	-3.22405	0.002	0.018	1
Paxbp1	0.00651081	-0.193642	0.402	0.409	1
Zpbp	0.00656105	-0.649601	0.116	0.149	1
9330182L06Rik	0.0066011	0.595382	0.143	0.093	1
Cables1	0.006651	-0.74396	0.114	0.16	1
Micos13	0.00666038	-0.156076	0.209	0.2	1
Gpr137b	0.00666498	0.912943	0.037	0.016	1
Dnmt3b	0.00667017	-0.480251	0.226	0.283	1
Birc2	0.00667413	0.224097	0.377	0.305	1
Asah1	0.00670038	0.106887	0.329	0.275	1
Rap1gds1	0.00676467	-0.322113	0.52	0.57	1
Snx30	0.00677643	-0.510803	0.205	0.257	1
Suds3	0.00680146	0.211138	0.058	0.04	1
Ttc7	0.0068018	-0.460586	0.139	0.163	1
Syt14	0.00680797	1.30835	0.056	0.025	1
Sun2	0.00684962	-0.481901	0.191	0.242	1
Actr1a	0.00685051	-0.586429	0.099	0.127	1
Tiparp	0.00686919	0.379837	0.532	0.454	1
Igdcc4	0.00688787	0.541096	0.135	0.087	1
Sbf1	0.0068884	-0.293072	0.219	0.231	1
Atpif1	0.00690805	-0.324993	0.267	0.294	1
Kxd1	0.00692111	0.184784	0.095	0.068	1
Slf2	0.00692166	0.17063	0.366	0.303	1
Scmh1	0.00699414	0.314847	0.619	0.552	1
Mfsd10	0.00699525	-0.350845	0.159	0.174	1
Epha7	0.0070251	-2.51461	0.004	0.023	1
Atp10a	0.00703801	0.34741	0.443	0.365	1
Scrib	0.00705348	-1.13909	0.029	0.052	1
Gabpa	0.00706673	0.219487	0.133	0.099	1
Foxo4	0.00706693	1.18137	0.046	0.019	1
Arhgap25	0.00707281	-0.413018	0.234	0.267	1
Polr1b	0.00707403	-0.274457	0.093	0.09	1
Gm50306	0.00707807	1.02145	0.037	0.015	1
Gsdmd	0.00710341	-0.207781	0.18	0.179	1
Slc30a6	0.00710598	0.368899	0.075	0.049	1
Ccdc82	0.0071081	0.530188	0.25	0.187	1
Ccdc127	0.00712655	0.223684	0.112	0.082	1
Slc22a18	0.00715813	0.314408	0.083	0.055	1
Glt1d1	0.00716117	1.71794	0.035	0.015	1
Tmem165	0.00719131	0.227481	0.298	0.233	1
Ctdspl	0.00725359	0.270892	0.282	0.219	1
Robo1	0.00725849	0.746662	0.099	0.057	1
Stx12	0.0072777	0.392076	0.199	0.142	1
Kif3a	0.00731321	-0.263014	0.068	0.061	1
4831440D22Rik	0.00733121	-0.245994	0.052	0.044	1
Bak1	0.00734285	-0.570799	0.043	0.05	1
Adcy7	0.00736112	0.359883	0.375	0.298	1
Acot11	0.00736246	0.269222	0.172	0.126	1
Polr3f	0.00736788	0.178587	0.089	0.065	1
Usp22	0.00736835	-0.453062	0.178	0.208	1
Dcaf12	0.00738526	0.368785	0.145	0.099	1
Rap1a	0.00740603	-0.19664	0.487	0.498	1
Ptcd3	0.00741916	-0.336436	0.207	0.223	1
Camk2g	0.00746439	-0.121794	0.325	0.309	1
0610030E20Rik	0.00746716	-0.473769	0.159	0.195	1
Cnpy3	0.0074724	0.115229	0.128	0.099	1
Dcxr	0.00748755	-3.03526	0.002	0.018	1
4930550C14Rik	0.00749742	1.71204	0.033	0.011	1
Recql	0.00749898	-0.803734	0.039	0.05	1
Fam174a	0.00752232	0.583346	0.139	0.089	1
Txnrd3	0.0075366	0.360621	0.103	0.069	1
Zfp251	0.00754016	-0.338684	0.044	0.04	1
Polr2h	0.00754885	0.171131	0.108	0.081	1
Pabpc4	0.0075623	-0.236989	0.487	0.518	1
Cox7c	0.00756508	-0.124475	0.46	0.45	1
Cnksr2	0.00756543	0.166359	0.023	0.011	1
Crtc1	0.00756923	0.314146	0.161	0.117	1
Gm26577	0.0076015	-0.90455	0.037	0.053	1
Iqsec1	0.00761592	0.433509	0.221	0.159	1
Nol12	0.00762927	-0.839362	0.048	0.068	1
Ftx	0.00763015	0.321654	0.255	0.194	1
Prune2	0.00765381	1.09692	0.068	0.033	1
Mitf	0.00765677	0.30525	0.288	0.221	1
Cbfb	0.00771482	-0.331211	0.366	0.408	1
Cd55	0.00771605	0.620752	0.18	0.123	1
Pphln1	0.007743	-0.581762	0.161	0.204	1
Gm20536	0.00775709	0.188777	0.145	0.111	1
Ip6k1	0.00775839	0.157894	0.335	0.277	1
Relt	0.00776693	-0.94421	0.031	0.048	1
Sh3d19	0.0077815	0.501304	0.178	0.121	1
Pgk1	0.0077897	-0.749496	0.077	0.112	1
Rnasek	0.00781843	0.394333	0.178	0.128	1
Phactr2	0.00784288	0.107289	0.547	0.477	1
Sh2b3	0.00785804	-0.135085	0.128	0.118	1
Mcm5	0.00786054	-0.81515	0.023	0.029	1
Taf10	0.00789876	-0.314479	0.089	0.086	1
Cdadc1	0.00791569	0.157694	0.251	0.203	1
Ache	0.00793219	1.88606	0.021	0.005	1
Slc12a7	0.00794079	-0.539577	0.072	0.081	1
Daglb	0.00794677	0.121899	0.191	0.154	1
Snx1	0.00795713	-0.565133	0.149	0.195	1
Serpina3f	0.00796088	1.89927	0.025	0.006	1
Pkia	0.0079645	0.526427	0.164	0.111	1
Notch1	0.0079705	0.468243	0.176	0.121	1
Gm13269	0.0079707	0.389166	0.162	0.114	1
Nfya	0.00797781	-0.449203	0.219	0.258	1
Stard8	0.00800681	0.891538	0.058	0.028	1
Gimap1os	0.00806186	0.473498	0.106	0.068	1
Thbs3	0.00806634	1.86228	0.023	0.01	1
Gm16897	0.00807877	-2.91195	0.002	0.018	1
Tcaf1	0.00808521	0.967737	0.066	0.032	1
Elob	0.00809373	-0.238588	0.178	0.181	1
Ascc2	0.00809465	-0.3392	0.211	0.226	1
Rasef	0.00809969	2.09435	0.014	0.002	1
Riok1	0.0081384	-0.180888	0.269	0.266	1
Asb3	0.00813919	0.180044	0.422	0.349	1
Gm15243	0.00815585	-0.896113	0.044	0.067	1
Zc3h12a	0.0081787	0.477749	0.286	0.23	1
Qpct	0.00818999	3.25966	0.012	0.001	1
Bbs9	0.00819452	0.168252	0.302	0.246	1
Marcksl1	0.0081951	-0.934641	0.033	0.069	1
Pgrmc1	0.00819538	0.317285	0.25	0.191	1
Gm11613	0.00821215	0.644077	0.05	0.025	1
Ppip5k2	0.00826681	-0.298896	0.327	0.356	1
Sidt1	0.00827844	1.10552	0.06	0.028	1
Dock2	0.00828335	0.137677	0.911	0.865	1
Clec14a	0.00829473	1.43961	0.029	0.009	1
Ikbke	0.00832189	0.360283	0.209	0.154	1
Hcls1	0.00832659	-0.461137	0.137	0.173	1
Hdac2	0.00838663	-0.107312	0.153	0.141	1
Rtn4	0.00840437	-0.301751	0.42	0.457	1
H3f3b	0.00840942	0.239562	0.818	0.784	1
Ncoa4	0.00841372	-0.514398	0.133	0.157	1
Cyyr1	0.00844536	0.491322	0.211	0.149	1
Cd53	0.00844726	-1.29691	0.029	0.06	1
Purg	0.00845697	0.336577	0.099	0.067	1
Tecpr1	0.00847026	0.429813	0.211	0.151	1
Fggy	0.00848731	0.265913	0.379	0.305	1
Map3k7	0.00848865	-0.189878	0.232	0.234	1
2900005J15Rik	0.00853362	0.644408	0.17	0.117	1
Fig4	0.00854529	-0.364083	0.147	0.155	1
Gm9465	0.00854807	3.74565	0.012	0.001	1
Spg20	0.00855468	0.509693	0.079	0.048	1
Gm41335	0.00857573	0.912846	0.091	0.051	1
Zfp866	0.00857992	-0.230726	0.081	0.076	1
Gm20186	0.00859575	1.45769	0.058	0.028	1
Hinfp	0.00860039	-0.449643	0.081	0.089	1
Tmem117	0.00861674	1.58654	0.031	0.01	1
Extl3	0.00865953	0.127318	0.197	0.154	1
Ptrhd1	0.00866293	0.496769	0.079	0.047	1
Sec14l1	0.00869663	-0.174905	0.118	0.111	1
Obsl1	0.00871771	0.652829	0.106	0.065	1
Renbp	0.0087288	-2.00934	0.008	0.029	1
Gm26549	0.00882175	0.288461	0.112	0.078	1
Agbl3	0.00882507	0.391649	0.072	0.044	1
Ocrl	0.00882821	0.101283	0.675	0.602	1
Fcho1	0.00882873	-0.460589	0.079	0.09	1
Zc2hc1a	0.00883299	0.66656	0.19	0.135	1
1110065P20Rik	0.00884395	-2.41622	0.006	0.019	1
Sik2	0.00890048	-0.200151	0.377	0.371	1
Dhx9	0.00891723	-0.156434	0.48	0.466	1
Dctn3	0.00893694	0.382878	0.091	0.061	1
Ppfia1	0.00898985	-0.487525	0.18	0.225	1
Cwc22	0.00900874	0.247911	0.251	0.195	1
Klhl5	0.00901563	-0.319158	0.25	0.273	1
Nod1	0.00903869	0.848509	0.091	0.051	1
Smad2	0.00904222	-0.134001	0.317	0.3	1
Gm12758	0.00910598	1.17684	0.044	0.019	1
Gm28187	0.0091457	0.416238	0.066	0.04	1
Pcmtd1	0.00915276	0.30963	0.578	0.51	1
Usp20	0.00916106	0.535824	0.074	0.044	1
Ppp1r12b	0.00917722	0.433887	0.319	0.252	1
Nipal2	0.00918378	0.329709	0.099	0.065	1
1700109K24Rik	0.0091962	0.943696	0.054	0.025	1
Syne1	0.00920342	0.334786	0.437	0.359	1
Hfm1	0.0092098	0.35848	0.031	0.016	1
Rab29	0.00925883	0.835997	0.068	0.035	1
Shisa5	0.00928693	0.10729	0.42	0.362	1
Ccdc6	0.00929003	0.207955	0.195	0.153	1
Atf6b	0.00936085	-1.01364	0.041	0.069	1
Gm17720	0.00936797	1.9655	0.023	0.006	1
Celf1	0.00938088	-0.272613	0.474	0.511	1
Fam220a.1	0.00939507	0.96859	0.058	0.027	1
Gm15952	0.00940778	0.380318	0.133	0.093	1
Gm47754	0.00943206	-3.50036	0.002	0.015	1
Gtf2h2	0.00943388	-0.408957	0.153	0.17	1
Cstf1	0.00946961	-0.88247	0.033	0.047	1
Als2cl	0.0094806	0.482401	0.089	0.057	1
Ppp4r4	0.00950589	2.03808	0.023	0.006	1
Nbr1	0.009513	-0.217675	0.28	0.274	1
Znrf3	0.00952569	0.341074	0.416	0.339	1
Yif1a	0.00953086	0.620274	0.085	0.051	1
Mbd5	0.00954013	0.166397	0.853	0.809	1
Irak2	0.00956479	-0.526209	0.108	0.124	1
Nedd4l	0.00957017	-0.107308	0.337	0.306	1
Pced1a	0.00957917	-0.681285	0.031	0.036	1
Sys1	0.00961467	0.499471	0.23	0.167	1
Ccnt1	0.00963669	-0.150076	0.749	0.75	1
Ccs	0.0096391	0.839663	0.106	0.064	1
Cd79b	0.00965105	0.332848	0.164	0.121	1
Gm11867	0.00972648	0.797972	0.068	0.036	1
Mrpl35	0.00973544	-1.86301	0.012	0.032	1
Ube2e2	0.00977405	0.246865	0.584	0.505	1
Baz1a	0.00980907	-0.345062	0.226	0.26	1
Hoxb3	0.00981015	0.536833	0.205	0.146	1
Srgn	0.00981436	-0.209409	0.928	0.941	1
Usp7	0.00983854	-0.219648	0.398	0.408	1
Uck2	0.00984643	-0.416197	0.248	0.271	1
Csk	0.0098604	-0.663883	0.093	0.129	1
Erc2	0.0098721	2.01535	0.021	0.005	1
Pura	0.00987742	0.143101	0.555	0.486	1
Pmpcb	0.00989701	-0.152608	0.141	0.131	1
Abcc5	0.00989719	0.538903	0.217	0.157	1
Nxf1	0.00990705	-0.180876	0.217	0.215	1
Rapgef6	0.00995799	-0.169733	0.669	0.658	1
Sgk3	0.00995823	0.150728	0.393	0.33	1
Sqstm1	0.00996226	0.269824	0.298	0.233	1
Zfp654	0.00997836	-0.340236	0.435	0.481	1
Rab4b	0.00998757	0.203489	0.139	0.107	1
Tfg	0.0100481	-0.261652	0.172	0.174	1
Fmnl1	0.0100563	-0.287703	0.19	0.197	1
Prim2	0.0100606	0.668302	0.161	0.107	1
4930444A19Rik	0.0101324	-0.104854	0.081	0.068	1
Pde4dip	0.0101907	0.385816	0.128	0.087	1
Tmem45a	0.0102012	2.6349	0.014	0.002	1
Kmt2e	0.0102377	-0.145346	0.754	0.741	1
Ssr2	0.0102535	0.118674	0.304	0.254	1
Cgrrf1	0.0102646	0.502644	0.13	0.086	1
Sec11c	0.0103234	-0.277591	0.311	0.342	1
Hnrnpu	0.0103323	-0.198539	0.665	0.708	1
Zdhhc13	0.0103325	-0.275066	0.149	0.147	1
Brwd1	0.010353	-0.307652	0.383	0.426	1
Gm10062	0.0103721	-0.701779	0.033	0.044	1
Hacd2	0.0103786	-0.235898	0.195	0.193	1
Caskin2	0.0103917	1.38518	0.037	0.019	1
Nop10	0.0103993	-0.302605	0.162	0.173	1
Hmgb3	0.0104336	-0.939359	0.046	0.079	1
Zfyve19	0.0104348	0.827432	0.066	0.034	1
Hoxb8	0.0104623	2.72632	0.014	0.002	1
Wdfy3	0.0104939	0.279079	0.534	0.456	1
Chmp7	0.0105012	-0.422141	0.031	0.029	1
Cfl1	0.0105226	-0.274	0.282	0.304	1
Srek1ip1	0.0105367	-0.224191	0.133	0.127	1
Ncoa7	0.0105369	0.302237	0.35	0.279	1
Rbmx	0.0105867	-0.485919	0.19	0.242	1
Emc2	0.0105874	0.190036	0.253	0.203	1
Slc25a20	0.0106044	-0.257947	0.104	0.099	1
Ptpn1	0.0106047	-0.109389	0.352	0.34	1
Stx8	0.0106053	-0.346052	0.253	0.279	1
Cpne2	0.0106853	-0.409946	0.197	0.241	1
Git2	0.0107105	-0.303544	0.489	0.545	1
Polrmt	0.0107908	-0.859373	0.031	0.045	1
Med13	0.0107936	-0.237598	0.553	0.587	1
Siah1a	0.0108052	-0.134159	0.153	0.139	1
Hnrnpll	0.0108094	-0.268564	0.18	0.186	1
Nr1d2	0.0108727	0.368597	0.25	0.187	1
Ntmt1	0.0108744	-0.479873	0.137	0.166	1
Ly6e	0.0108948	0.243706	0.696	0.641	1
Fbxo28	0.0109059	0.343215	0.234	0.178	1
Cdon	0.010906	1.07708	0.054	0.025	1
Nol6	0.0109336	1.07059	0.054	0.025	1
Mfsd7a	0.010993	2.14802	0.019	0.004	1
Gm1976	0.0110028	-0.186799	0.197	0.188	1
Gm4070	0.0110066	0.398156	0.23	0.171	1
Nfix	0.011024	0.135701	0.426	0.365	1
Map7d3	0.0110279	0.107052	0.079	0.059	1
Tceal9	0.0110358	0.466585	0.116	0.076	1
Immt	0.011036	-0.12675	0.273	0.264	1
Rps12	0.0110406	0.121142	0.969	0.952	1
Col4a6	0.0110873	3.25217	0.014	0.002	1
Mtmr4	0.0110946	0.85742	0.046	0.023	1
Hilpda	0.0110976	0.33402	0.068	0.045	1
Tmem201	0.0111059	-0.504056	0.085	0.105	1
Snrpg	0.0111099	-0.196353	0.255	0.255	1
Ppp1r12c	0.01111	-0.159968	0.217	0.211	1
Serpinf1	0.0111106	0.115643	0.294	0.248	1
Coq6	0.0111304	-0.615869	0.043	0.053	1
Ppp2r3d	0.0111483	-0.140608	0.108	0.098	1
Pfdn5	0.0111566	0.170493	0.275	0.225	1
Tmcc1	0.0111772	0.225553	0.582	0.504	1
Bin2	0.0111891	-0.333441	0.304	0.327	1
Ptpru	0.0112037	2.83898	0.014	0.002	1
Dph6	0.0112745	-0.175059	0.402	0.399	1
Atp13a1	0.0112788	-0.222837	0.132	0.127	1
Gm15261	0.0112893	-0.301207	0.253	0.256	1
Tmem218	0.0113068	0.690241	0.074	0.04	1
Naip6	0.0113288	0.414854	0.122	0.082	1
Ppp1ca	0.0113347	-0.415905	0.11	0.122	1
1700030K09Rik	0.0113619	-0.703589	0.064	0.084	1
Vps35	0.0113643	-0.197027	0.232	0.227	1
Ndufa4	0.0113828	-0.104248	0.379	0.355	1
Gm49336	0.0113866	-0.119386	0.151	0.139	1
Cisd2	0.0113941	-0.21052	0.288	0.295	1
Kif17	0.0114015	-1.41385	0.021	0.047	1
Ap1g2	0.0114139	-0.351576	0.046	0.046	1
Primpol	0.0114377	0.197972	0.201	0.153	1
Manf	0.0114674	0.16819	0.42	0.351	1
Galt	0.0114889	0.695325	0.079	0.045	1
Aamp	0.0114994	-0.150434	0.174	0.165	1
Scarf1	0.0115127	0.178767	0.389	0.321	1
1200007C13Rik	0.0115168	1.33532	0.031	0.011	1
Llph	0.0115261	-0.235499	0.139	0.141	1
Ubxn8	0.0115317	0.244096	0.18	0.137	1
Tspan14	0.0115411	0.281625	0.522	0.444	1
Gsdme	0.0115968	0.26929	0.4	0.328	1
Sipa1l1	0.0116541	-0.24791	0.36	0.37	1
Fgf13	0.0116727	-0.745911	0.033	0.032	1
Gm32014	0.0116742	0.411908	0.188	0.134	1
Reps2	0.0116938	0.654022	0.147	0.107	1
Ss18	0.0117292	-0.320735	0.416	0.473	1
Pop1	0.0117826	-0.145579	0.068	0.061	1
Nwd1	0.0117875	-0.100338	0.358	0.342	1
Jmjd8	0.0117972	0.326452	0.093	0.065	1
Dut	0.0118511	-0.632353	0.068	0.086	1
Armh4	0.0118667	1.45643	0.033	0.011	1
Dnmt3aos	0.0118949	2.47429	0.017	0.003	1
Arl5b	0.0119065	-0.458354	0.253	0.32	1
Vta1	0.0119278	0.352888	0.29	0.224	1
Smpd1	0.0119399	0.284197	0.062	0.044	1
Krit1	0.011941	-0.123383	0.54	0.514	1
Antxr2	0.0119567	-0.388401	0.236	0.3	1
BC003965	0.0119584	-0.225931	0.135	0.137	1
Gm38604	0.0119635	0.523231	0.108	0.069	1
Apex2	0.0119677	-0.267634	0.168	0.17	1
Emc6	0.0119847	-0.441838	0.058	0.063	1
Gm36992	0.0120007	-0.301457	0.027	0.021	1
Galm	0.0120167	-0.787486	0.035	0.038	1
Lcp1	0.0120171	-0.315886	0.387	0.416	1
Dhx57	0.0121071	0.231893	0.226	0.175	1
Gm9752	0.0121133	2.67143	0.015	0.002	1
H3f3a	0.0121234	-0.170834	0.638	0.621	1
Fam174b	0.0121259	0.541763	0.043	0.023	1
Rbm45	0.0121304	0.528138	0.056	0.032	1
Asb8	0.0121543	0.89469	0.046	0.022	1
1810062O18Rik	0.0121887	0.446767	0.211	0.153	1
Zfp212	0.0121911	-0.523608	0.122	0.153	1
Cand1	0.0122134	-0.182948	0.282	0.283	1
Casp2	0.0122203	-0.876	0.06	0.101	1
Arpp19	0.0122697	-0.43669	0.195	0.238	1
Dhrs13os	0.0123331	2.61669	0.015	0.002	1
Tgif1	0.0123375	-0.98742	0.039	0.064	1
Osbp	0.0123766	-0.38756	0.149	0.163	1
Mrpl10	0.0123807	0.241312	0.07	0.048	1
Zbed4	0.0123862	-0.586179	0.083	0.099	1
Maff	0.0123864	0.651926	0.168	0.121	1
Dhcr7	0.0124329	-0.181585	0.07	0.066	1
2610037D02Rik	0.012466	0.13669	0.282	0.232	1
Dad1	0.0124846	0.238236	0.42	0.348	1
Paqr5	0.0125047	-0.858849	0.054	0.084	1
Serpinb1a	0.0125278	-1.57152	0.014	0.037	1
Thra	0.012533	0.355143	0.226	0.17	1
9530062K07Rik	0.0125418	0.801247	0.033	0.014	1
Mul1	0.0125625	0.764236	0.064	0.034	1
Ypel5	0.0125764	-0.713254	0.077	0.106	1
Rpl22	0.0125789	-0.149316	0.532	0.525	1
Ccsap	0.0126488	0.778387	0.025	0.011	1
Psmb8	0.0127029	-0.172757	0.279	0.274	1
Zcchc2	0.012723	0.194629	0.271	0.223	1
Ttc39b	0.0127304	0.28544	0.36	0.289	1
Kcnk6	0.0127682	1.17117	0.039	0.015	1
Mydgf	0.0127836	0.204562	0.132	0.102	1
Pole	0.0128136	0.953655	0.075	0.04	1
Nsun7	0.0128436	-0.603404	0.101	0.122	1
Ube2i	0.0128716	-0.210906	0.395	0.407	1
Clcn5	0.0128726	0.448388	0.273	0.21	1
Gm11536	0.012889	1.02941	0.056	0.027	1
Zfp952	0.0129041	-0.538667	0.039	0.043	1
Hist1h2ap	0.0129237	0.414841	0.066	0.041	1
Selplg	0.0129591	-0.275624	0.201	0.208	1
Map4k1	0.0129708	-0.327696	0.141	0.145	1
Tbc1d31	0.0129898	-0.608465	0.093	0.116	1
Fgf12	0.0130037	1.20344	0.05	0.023	1
Zfp563	0.0130074	-0.247971	0.033	0.028	1
Diaph2	0.0130319	0.176325	0.739	0.67	1
Kcnn4	0.0130344	0.155342	0.416	0.35	1
Zfp36l1	0.0130356	-0.955978	0.056	0.09	1
Zranb2	0.0130377	0.269829	0.304	0.242	1
A430105J06Rik	0.0130394	0.36713	0.023	0.012	1
Arhgef9	0.0130529	0.405823	0.097	0.062	1
Eif4ebp2	0.0130537	-0.284813	0.24	0.247	1
Slc22a5	0.013068	0.462329	0.133	0.09	1
1700066B19Rik	0.0130788	0.614421	0.033	0.016	1
Rnf44	0.0131365	-0.476846	0.095	0.107	1
Cadps2	0.0131596	0.179762	0.617	0.541	1
Rbck1	0.0131669	-0.773705	0.075	0.114	1
Maz	0.0131835	-0.257196	0.124	0.125	1
Fxn	0.0131849	0.445229	0.133	0.09	1
Bfar	0.0131942	-0.181293	0.29	0.29	1
Ccdc88c	0.0132008	-0.770085	0.077	0.12	1
0610040J01Rik	0.0132626	2.48944	0.019	0.005	1
Dennd2d	0.0132731	0.49345	0.244	0.182	1
Tie1	0.0132898	0.361537	0.408	0.336	1
Ccdc114	0.0133101	0.447987	0.035	0.039	1
Gm49797	0.0133132	0.259098	0.246	0.191	1
Stub1	0.013386	0.580191	0.114	0.073	1
Ppan	0.0134038	-0.132673	0.221	0.206	1
Tctn3	0.0134154	-0.352481	0.029	0.026	1
Gls	0.0134619	0.199883	0.872	0.842	1
Cyp4f13	0.0134712	0.230888	0.178	0.137	1
Tgm5	0.0135091	1.62779	0.019	0.005	1
Ostc	0.0135286	0.251449	0.269	0.21	1
Prmt5	0.0135716	-0.65736	0.068	0.088	1
Txndc12	0.013579	0.111027	0.143	0.116	1
Mppe1	0.0136248	0.493107	0.153	0.103	1
Zfp282	0.0136724	0.354617	0.205	0.152	1
Ptp4a1	0.0137167	0.391215	0.056	0.035	1
Chm	0.0137208	0.126801	0.414	0.359	1
Zkscan14	0.0137528	-0.733706	0.023	0.03	1
Aldh6a1	0.0137555	0.342678	0.12	0.083	1
Eml4	0.0137694	-0.186693	0.634	0.654	1
Rusc2	0.0137761	0.362774	0.081	0.053	1
Atg4c	0.0137762	0.1438	0.24	0.196	1
Fbxo16	0.0138012	0.936491	0.033	0.026	1
Tpst1	0.0138246	0.658176	0.089	0.052	1
Tmbim1	0.0138818	0.131087	0.157	0.126	1
Senp1	0.0139324	-0.186027	0.279	0.279	1
Cd274	0.0139339	0.203465	0.149	0.113	1
Clec16a	0.0140023	-0.165639	0.162	0.151	1
Arhgap39	0.0140068	-0.200652	0.157	0.142	1
Dgkz	0.0140143	-0.218529	0.309	0.314	1
Cysltr2	0.0140159	0.506761	0.265	0.212	1
Trappc8	0.0140178	0.156401	0.371	0.317	1
Zc3h12c	0.0140361	0.361624	0.215	0.158	1
Stat1	0.0140517	0.457521	0.337	0.27	1
Arhgef3	0.0140743	0.244373	0.28	0.223	1
Ppm1l	0.0141204	0.618382	0.161	0.11	1
A530072M11Rik	0.0141452	0.981294	0.091	0.055	1
Baiap2	0.0142011	0.681238	0.066	0.037	1
Spns2	0.0142111	-0.17988	0.387	0.381	1
Sdhd	0.014233	-0.572658	0.068	0.086	1
Map2k3	0.0142352	-0.280162	0.203	0.205	1
Stxbp4	0.014236	0.107395	0.495	0.427	1
Skint3	0.014342	1.11547	0.058	0.028	1
Mon1a	0.0143571	0.144123	0.075	0.055	1
Gm13881	0.0143674	0.354846	0.104	0.074	1
1700088E04Rik	0.0143793	2.71576	0.015	0.003	1
Gucy1a1	0.0144308	0.599723	0.219	0.169	1
Mark4	0.0144442	0.365506	0.095	0.064	1
Rps2	0.0144531	-0.207337	0.776	0.796	1
Prodh	0.0145074	-0.371834	0.103	0.111	1
Jakmip1	0.0145501	-1.71475	0.01	0.032	1
Slc44a5	0.0146009	-2.03326	0.008	0.023	1
Tada2a	0.0146776	0.176812	0.135	0.103	1
U2surp	0.0146975	-0.116142	0.505	0.485	1
Flywch2	0.0147107	0.828644	0.05	0.025	1
Man2a2	0.0147218	-0.231141	0.298	0.304	1
H2-Ob	0.0147449	-1.81544	0.012	0.027	1
Tor1a	0.0147483	0.434918	0.143	0.101	1
Gm14636	0.0147521	-0.563698	0.128	0.17	1
Dennd5b	0.0147686	0.190844	0.317	0.255	1
Isoc1	0.0147714	-0.261148	0.101	0.101	1
Tbc1d24	0.0147784	0.437353	0.11	0.073	1
Aff2	0.0148034	1.46203	0.035	0.013	1
Chic2	0.014813	0.135253	0.319	0.266	1
Sema3c	0.0148161	0.327618	0.093	0.065	1
Parp11	0.0148201	0.198625	0.298	0.242	1
Bsg	0.0148205	0.192129	0.447	0.377	1
Triqk	0.0148907	0.368179	0.153	0.109	1
Crk	0.0149276	-0.395006	0.174	0.2	1
Gm16183	0.0149493	0.332924	0.035	0.019	1
2700038G22Rik	0.0149825	-0.757905	0.037	0.047	1
Rccd1	0.0149919	0.284377	0.089	0.064	1
Lrig1	0.0150854	1.33781	0.029	0.01	1
Rbm26	0.0151162	-0.166693	0.721	0.729	1
Slc16a5	0.0151181	2.50603	0.01	0.001	1
Gm2629	0.0151205	-2.6283	0.002	0.016	1
Zfp948	0.0151429	1.09632	0.066	0.035	1
Pik3ca	0.0151999	-0.124986	0.424	0.4	1
Pea15a	0.015221	0.4644	0.079	0.052	1
Sec61g	0.0152507	-0.454824	0.188	0.221	1
Tmem91	0.015255	0.416026	0.06	0.038	1
March7	0.0152808	0.163675	0.621	0.548	1
Tspan31	0.0153054	0.382021	0.118	0.083	1
Taz	0.0153207	0.52194	0.191	0.137	1
Chd3	0.0153289	-0.334083	0.286	0.321	1
Foxp2	0.0153793	1.17019	0.064	0.033	1
Pds5a	0.0153852	-0.14201	0.617	0.624	1
Ddah1	0.0153859	-2.30887	0.004	0.02	1
Clstn1	0.0153915	0.5481	0.151	0.102	1
Tle5	0.0154416	-0.466037	0.126	0.152	1
Kcnip4	0.0154752	0.911626	0.074	0.04	1
Rcor1	0.0154764	-0.210597	0.422	0.429	1
Srprb	0.015502	0.381779	0.122	0.086	1
Rp2	0.0155079	-0.605797	0.114	0.148	1
Tenm3	0.0155206	1.66869	0.035	0.013	1
Yaf2	0.0155387	-0.393879	0.234	0.267	1
2700049A03Rik	0.015555	-0.420904	0.232	0.275	1
Abracl	0.0155739	-0.85932	0.056	0.09	1
Pank1	0.0155926	-0.502607	0.168	0.225	1
Cldnd1	0.0155992	0.164245	0.162	0.129	1
Ulbp1	0.0156773	-0.910268	0.031	0.04	1
Leng1	0.0156782	0.480077	0.062	0.037	1
Psmb5	0.0157662	-0.26941	0.097	0.096	1
Phtf1	0.0157724	-0.315109	0.186	0.2	1
Pelp1	0.0157805	0.555634	0.104	0.066	1
Nrros	0.0157958	-0.284717	0.368	0.426	1
Dzip1	0.0158053	-1.40233	0.017	0.043	1
Hexa	0.0158463	-0.100752	0.195	0.181	1
Nle1	0.0158695	-0.321095	0.103	0.109	1
Gm9801	0.0158927	2.13236	0.023	0.006	1
Psd3	0.01591	0.138437	0.609	0.537	1
Ndufb5	0.0159412	-0.301022	0.155	0.151	1
Phf2	0.0159558	0.611829	0.128	0.082	1
Rbm11	0.0159812	0.931086	0.046	0.022	1
Orai1	0.016036	0.242081	0.338	0.274	1
Nanos3	0.016037	-1.28593	0.012	0.018	1
Ranbp3	0.0160372	-0.667117	0.075	0.099	1
Gm29361	0.0161052	0.417428	0.089	0.059	1
Znrd2	0.0161176	-0.426245	0.033	0.033	1
Gm43330	0.0161406	-2.41442	0.004	0.018	1
Nedd9	0.0161632	-0.883376	0.046	0.083	1
Rab6b	0.0161907	0.657477	0.089	0.053	1
Vps36	0.0162001	-0.18413	0.242	0.236	1
Ncapd2	0.0162198	-0.874466	0.041	0.061	1
Rnf145	0.0162296	-0.12044	0.195	0.185	1
Otud7b	0.0162371	0.320727	0.228	0.174	1
Slc25a4	0.0162492	0.20709	0.155	0.12	1
Rel	0.0162513	-0.360597	0.279	0.348	1
Ksr2	0.0162892	0.743512	0.141	0.099	1
Ptbp1	0.016344	-0.200028	0.19	0.185	1
mt-Co2	0.0163701	-0.105156	1	0.999	1
Ncf2	0.0164186	0.113717	0.325	0.275	1
Emg1	0.0164196	0.270815	0.17	0.127	1
Ccdc88a	0.0164219	-0.293522	0.478	0.541	1
Ctnna2	0.0164796	2.05735	0.023	0.011	1
Rpl15	0.0164901	-0.121508	0.793	0.775	1
Was	0.0165208	0.226074	0.132	0.103	1
Ephx1	0.0166056	0.883953	0.056	0.028	1
Tmem176b	0.0166141	0.216228	0.65	0.581	1
Adpgk	0.0166417	-0.555367	0.066	0.08	1
Rpa2	0.0166646	0.1659	0.044	0.032	1
Inpp5d	0.0167004	-0.211146	0.553	0.582	1
Zfp444	0.0167408	-0.286321	0.097	0.084	1
Gbp9	0.0167666	0.862575	0.07	0.037	1
Slc7a11	0.0167737	-1.22951	0.029	0.053	1
Mob4	0.0167739	-0.116935	0.263	0.25	1
Shroom3	0.0167754	0.984821	0.079	0.045	1
Dap	0.0168266	-0.379152	0.046	0.077	1
Nefh	0.0168359	-2.27991	0.004	0.02	1
Zbtb1	0.0168366	-0.306012	0.132	0.18	1
Bptf	0.016846	-0.20467	0.632	0.648	1
Gbf1	0.0168564	-0.429632	0.236	0.276	1
AI182371	0.0168629	2.08936	0.012	0.002	1
Pold3	0.0168704	-0.110109	0.135	0.112	1
Fance	0.0169678	0.886263	0.087	0.053	1
Ccm2l	0.0169934	0.453503	0.135	0.093	1
Zfp947	0.0170152	-2.47384	0.004	0.019	1
Ercc1	0.0170344	-1.68446	0.012	0.032	1
Eya3	0.0170349	-0.29163	0.28	0.296	1
Shmt2	0.0170358	0.601328	0.062	0.037	1
Vbp1	0.0170623	0.151098	0.242	0.194	1
Armc8	0.0170729	-0.391634	0.232	0.277	1
Gnb2	0.0171068	-0.694995	0.091	0.124	1
Zfp687	0.0171176	-0.437654	0.085	0.097	1
Dynlt3	0.0171322	-0.831756	0.048	0.069	1
Amot	0.0171431	-0.40275	0.052	0.05	1
Fmn1	0.0171766	0.127818	0.044	0.029	1
Il10ra	0.0171966	1.94413	0.023	0.006	1
Gimap8	0.0172026	0.37663	0.269	0.207	1
Ccdc134	0.017213	-0.234383	0.05	0.046	1
Coro1a	0.0172398	-0.456634	0.166	0.208	1
Mospd2	0.0172648	-0.189211	0.137	0.127	1
Poli	0.0172977	0.265103	0.101	0.071	1
Ndufb1-ps	0.0173134	-0.21214	0.174	0.174	1
Gm44148	0.0173246	0.169166	0.23	0.186	1
Ttpa	0.0173336	0.197297	0.191	0.153	1
Chd1	0.0173604	-0.161184	0.555	0.559	1
Ctdsp2	0.0173972	-0.391511	0.13	0.145	1
Zcrb1	0.0174135	-0.441771	0.174	0.191	1
Slc30a4	0.0174162	0.306734	0.075	0.053	1
Cask	0.0174251	0.145866	0.282	0.229	1
Angpt2	0.0174534	-0.426042	0.079	0.082	1
Lmo1	0.0174573	1.82042	0.023	0.006	1
Spata7	0.0174804	0.31367	0.137	0.099	1
Nudt18	0.0175035	1.80475	0.023	0.006	1
Fads1	0.0175493	0.455258	0.12	0.08	1
Gm16726	0.0175937	2.09538	0.012	0.002	1
Snhg1	0.017664	-0.264714	0.302	0.319	1
Slc1a1	0.0176651	2.50128	0.017	0.004	1
Gm26827	0.0176694	-0.441506	0.058	0.058	1
Timm50	0.0176944	-0.137591	0.058	0.05	1
Mthfd1	0.017698	-0.6909	0.089	0.124	1
Rbpj	0.0177019	-0.332526	0.255	0.279	1
Dusp6	0.0177562	-1.45773	0.014	0.037	1
Lonp1	0.0177821	-0.530893	0.093	0.111	1
Arap2	0.0178629	-0.915774	0.048	0.082	1
Eif5a	0.0178644	-0.304322	0.296	0.334	1
1700019D03Rik	0.0178886	1.09593	0.025	0.009	1
Cep192	0.0178947	-0.25502	0.325	0.348	1
Tmem37	0.0179062	0.647745	0.074	0.043	1
Xpo1	0.0179177	-0.24194	0.269	0.268	1
Aga	0.0179316	0.600499	0.118	0.076	1
Sfxn2	0.017934	0.209498	0.081	0.058	1
Zfp329	0.0179876	0.293638	0.132	0.096	1
Phldb2	0.0179978	-0.89874	0.058	0.089	1
Col17a1	0.0180183	3.33131	0.012	0.002	1
Rhebl1	0.0180392	-1.16445	0.021	0.038	1
Wwp1	0.0180418	0.163678	0.344	0.283	1
Trim34a	0.0180974	0.13247	0.246	0.204	1
Acyp2	0.0181033	0.221174	0.226	0.176	1
Eprs	0.018117	0.125127	0.573	0.505	1
D5Ertd579e	0.0181429	0.289943	0.238	0.185	1
Tarbp2	0.0181607	0.313391	0.108	0.078	1
A530032D15Rik	0.0181684	0.313018	0.046	0.03	1
Mrpl27	0.0182313	-0.987225	0.033	0.053	1
Ssna1	0.0182622	-0.260781	0.058	0.057	1
C030037D09Rik	0.018263	-0.865925	0.044	0.079	1
Fnbp1	0.0182717	0.117869	0.675	0.606	1
Naa15	0.0182718	-0.192759	0.58	0.632	1
Cdyl	0.0182805	-0.454098	0.122	0.174	1
Gsap	0.0182828	-0.129466	0.304	0.296	1
Mdn1	0.0183298	-0.257595	0.41	0.449	1
Gm16573	0.0183308	0.49013	0.033	0.018	1
Pik3cg	0.0183326	-0.334674	0.259	0.288	1
Cog2	0.0183391	-0.281704	0.064	0.063	1
Nfatc2	0.0183463	-0.226623	0.178	0.176	1
Osbpl2	0.0183466	-0.209846	0.135	0.128	1
B3gnt8	0.0183703	0.931821	0.039	0.018	1
Usp36	0.0183772	-0.366339	0.248	0.29	1
Oaz2	0.0184007	0.782943	0.114	0.074	1
Myo1g	0.0184076	-0.503852	0.116	0.139	1
Rb1	0.0184413	0.242596	0.439	0.367	1
Stam	0.018445	0.310329	0.263	0.204	1
Fasn	0.0184481	-1.08659	0.029	0.055	1
Plpp3	0.0184613	0.513317	0.13	0.086	1
Atg7	0.0184768	0.358057	0.329	0.262	1
Selp	0.0185957	1.02754	0.093	0.056	1
Fry	0.0186063	-0.163813	0.52	0.508	1
1110019D14Rik	0.0186143	0.558022	0.162	0.112	1
Simc1	0.0186195	-0.432942	0.153	0.155	1
Hira	0.0186462	-0.158278	0.279	0.264	1
Snx25	0.0186557	-0.257202	0.137	0.137	1
Map7	0.0186766	-0.148363	0.538	0.533	1
Tmx3	0.0186983	-0.354159	0.28	0.322	1
Cpped1	0.0187267	0.351036	0.205	0.155	1
Tbc1d22b	0.01874	0.446726	0.085	0.056	1
Nsf	0.0188178	-0.122129	0.308	0.293	1
Nin	0.0188194	-0.151567	0.209	0.204	1
Mtg1	0.0188214	0.15056	0.031	0.019	1
Kmt2a	0.0188654	0.203008	0.774	0.718	1
5830418P13Rik	0.0189222	-1.49865	0.017	0.042	1
Pdcd1lg2	0.0189427	-1.38779	0.014	0.027	1
Tsr3	0.0190297	-1.45898	0.015	0.036	1
AV039307	0.019044	1.82068	0.021	0.006	1
Chmp2b	0.0190528	0.156524	0.104	0.079	1
Fkbp5	0.0190989	-0.364184	0.201	0.225	1
Hnrnph2	0.0191041	0.182059	0.327	0.272	1
Lancl1	0.0191404	0.121961	0.178	0.145	1
Stard13	0.0191455	0.582048	0.172	0.121	1
Orc6	0.0191692	-0.591371	0.066	0.085	1
Ccdc136	0.0192102	0.600838	0.052	0.029	1
Matk	0.0192299	-0.34685	0.118	0.128	1
Gm17494	0.0192462	-0.840191	0.068	0.095	1
Prpf8	0.0192496	-0.116855	0.346	0.335	1
Raly	0.0192853	-0.809701	0.05	0.074	1
Dnmbp	0.019312	-0.248892	0.197	0.201	1
Zfp985	0.0193401	0.89241	0.046	0.023	1
Dync1h1	0.0193722	-0.25166	0.385	0.406	1
Nemp2	0.0193789	-0.218977	0.068	0.063	1
Fhl1	0.019387	0.712847	0.108	0.069	1
Ctsc	0.0194084	0.475069	0.255	0.195	1
Dmxl2	0.0194111	0.160268	0.162	0.128	1
Fnta	0.0194379	-0.204776	0.164	0.157	1
Gm20528	0.0194389	-0.88495	0.044	0.075	1
Zfp386	0.0194456	-0.334967	0.157	0.179	1
Crybg3	0.019449	0.445936	0.07	0.044	1
Avl9	0.0194739	0.189279	0.621	0.548	1
Larp4	0.0194893	-0.222498	0.408	0.422	1
Saraf	0.0195713	0.199978	0.555	0.483	1
E230032D23Rik	0.0195815	-0.617604	0.062	0.076	1
Jpt1	0.0196211	-0.88173	0.048	0.078	1
Magoh	0.0196896	0.386583	0.228	0.171	1
Dcp1b	0.0196936	0.432209	0.232	0.174	1
Dzip3	0.0197445	0.257918	0.373	0.307	1
H2-Oa	0.0197664	-0.230299	0.044	0.04	1
Arid1a	0.0198146	-0.243953	0.489	0.528	1
Trp53inp2	0.0198349	0.534826	0.081	0.05	1
Arf3	0.019843	0.104465	0.161	0.132	1
Ccnh	0.0198725	-0.219398	0.329	0.341	1
Oasl2	0.0199305	0.436743	0.251	0.191	1
Gfpt1	0.0200164	-0.203502	0.28	0.279	1
Idnk	0.0200176	0.249858	0.133	0.102	1
Ccdc157	0.0200407	0.965431	0.054	0.027	1
Ngly1	0.0201603	0.31411	0.337	0.27	1
Csmd1	0.0201634	1.94952	0.021	0.006	1
Map3k5	0.020172	-0.362997	0.224	0.286	1
Zfp932	0.0202139	-0.571407	0.091	0.111	1
Ccdc137	0.0202376	0.140864	0.081	0.06	1
Tal1	0.0202459	0.184364	0.294	0.241	1
Gm4258	0.0202819	-0.363673	0.222	0.263	1
Trappc1	0.0203142	-1.24647	0.019	0.036	1
Edil3	0.0203804	-2.20561	0.006	0.022	1
Prrg2	0.0204367	0.298697	0.097	0.069	1
Tprkb	0.0204374	-0.139734	0.081	0.074	1
Gm48678	0.0205104	-0.115092	0.485	0.471	1
Sft2d2	0.0205414	0.294995	0.203	0.155	1
Dot1l	0.0205939	-0.241031	0.205	0.209	1
Gas2	0.0206077	1.15108	0.06	0.033	1
Sema4b	0.0206103	0.14827	0.159	0.127	1
Hnrnpr	0.02064	-0.184219	0.439	0.438	1
Gm13212	0.0206448	-0.210324	0.122	0.118	1
Rab5b	0.0206636	0.275663	0.164	0.122	1
Gm42889	0.0207466	-2.63855	0.002	0.015	1
Gcc2	0.0207467	0.135382	0.319	0.267	1
Gm45418	0.0207894	1.89726	0.015	0.003	1
Sec24b	0.0207992	-0.117903	0.368	0.354	1
Txn1	0.0208021	-0.239265	0.246	0.25	1
Mr1	0.0208334	-0.478466	0.048	0.053	1
Mtrf1	0.0208425	-0.532424	0.033	0.036	1
Ppil2	0.020866	0.117458	0.18	0.15	1
Ptpn22	0.020918	-0.374564	0.265	0.309	1
Epb41l4aos	0.0209665	0.431092	0.139	0.097	1
Rmdn1	0.020989	0.213782	0.441	0.372	1
Gm13849	0.0210501	2.18742	0.012	0.002	1
Gm50237	0.0210844	1.47758	0.039	0.016	1
Rdm1	0.0210886	0.77881	0.11	0.078	1
Glb1	0.0211019	-0.279394	0.309	0.321	1
Pygm	0.0211168	0.51256	0.112	0.074	1
Ubr5	0.0211414	-0.103794	0.509	0.487	1
Iqch	0.0211579	0.731863	0.035	0.016	1
Supt6	0.0211708	-0.213627	0.366	0.381	1
Rpsa	0.0212469	-0.131991	0.942	0.937	1
AU019990	0.021247	0.799433	0.05	0.025	1
Supt16	0.0212591	-0.196957	0.273	0.27	1
Cxxc5	0.0212942	-0.431322	0.162	0.189	1
Phf23	0.0213399	-0.473748	0.035	0.036	1
Myc	0.0214064	-0.768933	0.06	0.087	1
Gm49745	0.0214325	3.61154	0.01	0.001	1
Btbd9	0.0214364	-0.178263	0.619	0.654	1
Rpn2	0.0214595	-0.229465	0.317	0.334	1
Zfp729b	0.0215656	0.496208	0.097	0.064	1
Rac2	0.021595	-0.1943	0.178	0.179	1
[truncated: 857 more rows]

## Sheet: Supplementary Table 2 Clone DEG
gene	log2FoldChange_PLT_vs_MUL	pvalue	padj	max_tpm	var_PLT	var_MUL
Tulp3	6.48806	0.000488771	0.0487029	16.3651	86.4761	0.0232631
D5Ertd605e	-2.93932	0.000485504	0.0487029	53.2274	2.40718	6.29977
Sdpr	2.56538	0.000480557	0.0486384	702.344	4587.6	2634.12
Agtr1a	9.84103	0.000476388	0.0485991	13.8162	116.083	0
Sec14l1	1.71128	0.000454797	0.0467677	119.613	2337.43	88.6042
Sh2d5	-4.38365	0.000433954	0.0449843	30.9485	8.51151	55.8136
Il18r1	-8.64103	0.000414725	0.0433405	9.15175	0	9.29919
Syce2	-1.70646	0.00040988	0.0431852	400.19	2727.4	8762.26
Pstpip2	-9.58748	0.000405297	0.0430553	29.8094	0.000637451	347.807
Plk2	2.59496	0.000393337	0.042133	784.752	142760	824.925
Zc3h12c	-8.98143	0.000385899	0.0416836	33.899	0.000724483	480.32
Cers6	-9.75171	0.000382699	0.0416836	17.802	0	31.7248
Tipin	-1.24806	0.000365741	0.0401815	471.067	1720.3	16669.3
Zfp747	-6.81954	0.000354037	0.039231	10.4768	0.00224029	29.7033
Ctla2a	-3.21672	0.000350581	0.0391858	3715.29	88635.9	1.73048e+06
Gcsam	-9.58026	0.000346012	0.0390144	13.6338	0	34.0929
Stat1	1.56301	0.000343725	0.0390144	1186.73	11349.2	114469
Golm1	-3.8214	0.00034054	0.0390144	40.255	3.02278	138.819
Ces2g	2.0705	0.000308482	0.0357228	213.624	3521.79	1404.99
Tgfbr3	1.72024	0.00030265	0.035366	90.2861	281.929	341.329
Srgap1	-8.81405	0.000294651	0.0347471	4.56274	0	2.67325
Lat2	-4.1297	0.000279278	0.0332393	208.26	17.1725	9219.89
Stambpl1	2.14946	0.000268673	0.0322759	106.772	139.494	73.8328
Gpr65	-2.92494	0.000265118	0.0321493	111.07	311.622	3057.7
Cyp2r1	-5.40119	0.000264852	0.0321493	28.5495	0.317158	158.736
Gpr18	9.25978	0.000255735	0.0316079	35.4133	1.49834	0.000463342
Nfkbia	0.783444	0.00025527	0.0316079	909.416	290084	1838.14
Dapp1	-0.771126	0.000244882	0.03086	1573.85	33720.5	513637
Rb1	2.14816	0.000232545	0.0295954	80.1159	1795.24	465.485
Clec14a	9.27978	0.000224509	0.0288584	17.7647	29.7751	0.00123692
Mecom	1.40351	0.000196693	0.0255383	433.714	10127.9	1484.94
Tmem47	9.18377	0.000188354	0.0247051	15.8051	18.4401	0
Dffb	2.41225	0.000187782	0.0247051	130.001	11.6358	520.613
Rab44	-9.67159	0.000183548	0.0245764	7.01889	0	6.59235
Cdkn1c	1.72712	0.000170802	0.0231104	418.597	2101.13	413.075
C2	-9.9359	0.000162829	0.0222661	27.9929	0.00244706	154.629
Igfbp7	-9.72872	0.000154329	0.0213306	7.05839	0	4.43484
Fam167a	-10.1524	0.000149376	0.0208705	26.2072	0	297.88
Bend4	-1.56587	0.000145271	0.0205199	317.979	196.704	41347.2
Srsf2	-0.679514	0.000141294	0.0201799	1662.58	10444.3	536861
Sord	0.785208	0.000135017	0.0195001	591.734	7910.8	6510.04
Net1	1.89781	0.000115577	0.0168821	88.7744	190.878	2014.64
Bsn	-3.0242	0.000114027	0.0168472	33.7294	21.5156	123.232
Bcl6b	9.42701	0.000102814	0.015367	8.24066	22.6586	0
Ocln	3.53052	0.00010183	0.015367	192.269	2457.95	86.2521
Syt11	3.7722	9.27512e-05	0.0141931	63.9055	369.209	27.4908
Mroh7	9.78281	8.52766e-05	0.0132066	26.4108	158.251	0
Kynu	10.3006	8.33919e-05	0.0130722	18.9186	175.985	0
Grap	9.64727	7.94739e-05	0.0126118	9.13028	20.9815	0
BC028528	-1.38777	7.8283e-05	0.0125781	212.019	1172.12	1214.88
Reps2	6.52957	7.65081e-05	0.0124486	49.7646	262.095	0.115967
A930001A20Rik	9.70502	5.99047e-05	0.00987199	34.236	916.838	0.00121385
Dtnbp1	-1.20541	5.87057e-05	0.00980004	1257.97	9215.04	43269.1
Ubac1	-1.48057	5.85861e-05	0.00980004	207.963	516.699	3546
Cdc42ep5	9.45841	5.5015e-05	0.00942884	9.49774	57.8272	0
Creb5	7.14571	4.96797e-05	0.00862949	9.24069	32.1463	0.00252393
Akr1c13	-1.15392	4.79699e-05	0.00844664	357.072	1928.35	3309.07
Dpysl2	-1.91802	4.49823e-05	0.00803059	176.097	341.852	6547.06
Neat1	1.53154	3.99659e-05	0.00723552	217.856	145.959	2231.99
Mertk	10.5965	2.06686e-05	0.00379534	25.4627	430.466	0
Oxr1	1.58726	2.00539e-05	0.00373584	1988.12	770577	92611
Gstm2	2.50619	1.82327e-05	0.00344652	714.195	262487	1780.41
Cmtm7	-1.03301	1.65746e-05	0.00317985	3702.27	681185	304057
Shroom2	10.6938	1.62517e-05	0.00316515	51.1305	1170.79	0
Erp27	2.24011	1.50241e-05	0.00297108	441.154	6061.03	658.394
Hyal3	-3.18489	1.01771e-05	0.002044	41.454	5.85731	579.062
Gadd45g	2.78071	9.90684e-06	0.00202131	485.081	149205	354.634
Magi3	-5.97526	9.69165e-06	0.0020093	39.7902	0.00256569	47.2206
Ap1m2	9.73348	9.46112e-06	0.00199366	16.7757	6.25109	0
Pik3r1	2.21575	7.546e-06	0.0016166	533.883	8625.46	12819.8
Rfc2	-1.27133	6.63212e-06	0.0014449	992.225	1859.67	164588
Atp1b1	-9.71168	5.79568e-06	0.00128444	13.6196	0	46.1657
Paqr5	-2.3363	5.04308e-06	0.00113726	237.05	42.5377	15468.2
Jam2	2.21816	4.66851e-06	0.00107159	216.697	629.125	2388.84
Mvd	9.80661	4.23435e-06	0.000989605	13.5122	22.1937	0
Lat	-1.88348	3.19292e-06	0.000760032	334.18	12367.2	16592
Mllt3	1.63482	2.45711e-06	0.00059592	843.608	112705	4522.22
Mc5r	-3.90515	2.37732e-06	0.000587655	67.2096	0.0420684	775.381
Aff4	1.71665	2.01533e-06	0.000507943	117.927	2947.22	770.57
Gm5111	-2.46798	1.82318e-06	0.000468703	187.681	2.57905	6433.89
Prcp	1.51827	1.71453e-06	0.000449768	401.59	51501.7	530.86
1810062G17Rik	9.18726	1.6763e-06	0.000448898	19.8545	74.9827	0.000404618
Sec16b	-8.92037	1.64597e-06	0.000448898	27.0239	0.00114112	166.513
Cd69	-6.59154	1.03028e-06	0.000287896	99.5884	0.751324	315.405
Htra3	7.70623	9.77307e-07	0.000279162	34.8253	170.405	0.0271979
Apoe	1.62265	9.16624e-07	0.000267779	3733.22	4.89272e+06	633248
Oraov1	-3.39338	9.16182e-07	0.000267779	160.77	5.92928	11264.6
Cyp11a1	-10.9249	8.57441e-07	0.000262418	44.8178	0	266.499
Fam187b	9.98296	8.14748e-07	0.000255433	32.352	690.3	0
Bin1	-3.31445	2.96687e-07	9.53405e-05	121.097	12.6215	3404.32
Plek2	10.0698	2.82531e-07	9.31193e-05	17.7625	18.6403	0
Cd68	3.18488	2.26747e-07	7.67003e-05	279.594	14.3102	63.3957
Rdh5	9.15851	2.06432e-07	7.17157e-05	19.3709	210.589	0.000480516
Pla2g4c	-10.122	1.87962e-07	6.71127e-05	24.6418	0	98.5616
Sel1l3	9.35569	1.86934e-07	6.71127e-05	30.5768	42.4957	0.000154447
Krt7	10.2386	1.02885e-07	3.88966e-05	47.0934	210.409	0
Ramp1	-1.6026	9.76597e-08	3.80399e-05	1623.37	62025.8	340980
Phf11d	2.12975	8.09884e-08	3.2532e-05	390.583	40190.9	98.7032
Mef2c	1.33893	6.48884e-08	2.69057e-05	569.968	17159.6	8993.29
Ctnnal1	2.9364	5.35292e-08	2.29355e-05	164.515	940.133	263.033
R74862	-10.1715	4.16068e-08	1.84419e-05	15.4517	0	60.5445
Apol9a	10.3381	2.99989e-08	1.37717e-05	20.5786	13.2842	0
Otos	-2.39055	2.5023e-08	1.19128e-05	346.374	365.161	27049.9
Evc	10.2484	2.45767e-08	1.19128e-05	25.0307	180.52	0
Gabra4	10.2985	1.83332e-08	9.4262e-06	18.3784	27.6892	0
Flt3	-10.3208	9.9671e-09	5.33821e-06	34.6312	0.000158867	155.838
Crip2	-10.3361	4.67829e-09	2.61455e-06	18.3031	0	18.2113
Tnfrsf18	-2.27552	3.6591e-09	2.13791e-06	173.204	71.5002	2082.55
Nsg1	8.79494	1.27384e-09	7.79709e-07	46.7966	500.79	0.00679948
Serpinb1a	-3.30457	9.55136e-10	6.13866e-07	535.341	2.97937	5970.27
Cd34	-3.12317	8.32686e-10	5.63334e-07	1152.01	654.743	24395.8
Nrg4	3.95198	7.12392e-10	5.08727e-07	464.408	58651.2	2662.82
Inhba	11.5486	1.56733e-10	1.18509e-07	88.4485	5.64968	0
Clec4d	-11.1767	7.44333e-11	5.97978e-08	26.4463	0	106.323
Atp8b4	-22.5884	6.45527e-11	5.53173e-08	34.7264	0	204.974
BC016579	-10.7235	4.42464e-11	4.06245e-08	14.1701	0	28.1972
C7	11.5801	9.59206e-12	9.48434e-09	48.7451	278.125	0
2610307P16Rik	-10.3864	5.42151e-12	5.80734e-09	41.6519	0.000926684	0.425784
Dazl	-22.9677	4.58139e-13	5.35357e-10	12.3416	0	71.4099
Slc17a8	8.58525	3.11273e-13	4.0011e-10	69.7566	2419.84	0.0332438
Wdr54	-22.5673	1.51467e-13	2.16329e-10	25.3488	0	133.82
Epb4.2	-23.1584	4.95257e-14	7.95754e-11	27.8998	0	396.164
Afap1	-23.3323	2.07112e-14	3.80317e-11	32.253	0	29.7768
Cpa3	-12.064	9.42712e-15	2.0196e-11	52.3134	0	188.003
Gapt	-23.5459	2.27543e-15	5.84968e-12	21.2712	0	83.9753
Gpr4	11.7267	2.97455e-16	9.55872e-13	61.3401	25.4575	0
Ppp4r4	12.8627	1.86058e-16	7.97197e-13	180.399	3642.99	0
Vwf	3.72941	6.37449e-17	4.09688e-13	327.615	2137.52	139.071
Rdh10	5.85046	3.01291e-17	3.87279e-13	191.751	3552.27	21.9969

## Sheet: Supplementary Table 3 ADT
target	barcode	titration	manufacturer	catalogue	RRID
CD27	CAAGGTATGTCACTG	4	Biolegend	124235	AB_2750344
CD61	TTCTTTACCCGCCTG	4	Biolegend	104327	AB_2832324
CD68	CTTTCTTTCACGGGA	1	Biolegend	137001	AB_2044003
CD106	CGTTCCTACCTACCT	10	Biolegend	105701	AB_313202
CD163	GACGCGCGTTGTCA	10	Biolegend	156702	AB_2800711
CD183	CGTCCTAGGACATA	1	Biolegend	155902	AB_2750166
CD201	TATGATCTGCCCTTG	10	Biolegend	141509	AB_2800655
CD206	GGTCGACTAGGTCG	1	Biolegend	141705	AB_10896421
CD274	TCGATTCCACCAACT	1	Biolegend	153604	AB_2783125
CD357	GGCACTCTGTAACAT	1	Biolegend	126319	AB_2734195
P2X7R	TGCTTCATTCATGTG	1	Biolegend	148711	AB_2800683
MERTK	GACGAACGTCCGCG	1	Biolegend	151502	AB_2566624

## Sheet: Supplementary Table 4 Oligos
oligo	sequence 5' to 3'
Pre-amp	CCTTGGCACCCGAGAATTCC
SI-PCR	AATGATACGGCGACCACCGAGATCTACACTCTTTCCCTACACGACGCTC
RPxx (sample index)	CAAGCAGAAGACGGCATACGAGAT/SampleIndex/GTGACTGGAGTTCCTTGGCACCC GAGAATTCCA
ADT	/5Biosg/CCTTGGCACCGAGAATCCA/Barcode/GAAAAAAAAAAAAAAAAAAAAAAAAAAAAAA

## Sheet: Supplementart Figure 5 TaqMan
gene_id	signature	catalogue
Hprt	House keeping	Mm03024075_m1
Gapdh	House keeping	Mm99999915_g1
Vwf	Platelet-bias	Mm00550376_m1
Gpr4	Platelet-bias	Mm00558777_s1
Inhba	Platelet-bias	Mm00434339_m1
Plek2	Platelet-bias	Mm00600165_m1
Pdgfc	Platelet-bias	Mm00480205_m1
Clec4d	Multilineage	Mm00501738_m1
Crip2	Multilineage	Mm00517877_m1
Flt3	Multilineage	Mm00439016_m1
Sec16b	Multilineage	Mm00473719_g1
Ctla2a	Multilineage	Mm00484032_g1

## Sheet: Supplementary Table 6 DCT_norm
cell	Gpr4	Inhba	Plek2	Vwf	Pdgfc	Clec4d	Cd27	Flt3	Sec16b	Ctla2a	sample
MULTI1	0.199814	0.725074	-0.191971	1.4779	-1.02244	1.64024	1.46591	0.723039	1.33267	1.81724	MUL
MULTI10	-0.157117	0.240844	-0.406969	-0.943805	-1.26567	0.921029	1.30543	0.290232	0.713588	1.5439	MUL
MULTI11	-0.32479	0.0133716	-0.507966	0.495818	-1.37994	0.58317	1.04531	0.0869162	0.422766	0.814839	MUL
MULTI12	-0.130142	2.69262	-0.39072	-0.917592	-1.24729	0.975383	1.09414	2.60142	0.760376	-1.57851	MUL
MULTI13	0.35494	0.935526	-0.0985308	-0.446212	-0.91673	1.95282	1.99812	3.00978	1.60174	1.30891	MUL
MULTI14	0.219715	0.752074	-0.179983	-0.577617	-1.00888	1.68034	1.57652	0.747172	1.36719	1.11678	MUL
MULTI15	-0.326772	0.0106819	-0.509161	-1.10867	-1.38129	0.579176	0.784764	0.0845122	0.419327	0.461029	MUL
MULTI16	-0.239032	0.129715	-0.45631	1.02244	-1.32149	0.755972	0.980218	0.190904	0.57151	1.40078	MUL
MULTI17	1.74187	0.175915	-0.435797	0.808315	-1.29829	0.824591	1.20407	0.232198	0.630577	0.370745	MUL
MULTI18	0.0547813	0.528316	-0.279332	-0.737892	-1.12127	4.29923	1.11107	0.547176	1.08112	1.265	MUL
MULTI19	-0.41538	2.17926	-0.562534	0.425998	-1.44167	0.400632	0.627799	-0.0229319	0.265639	0.454504	MUL
MULTI2	0.663844	0.16247	-0.441767	-0.999943	-1.30504	0.804622	0.942264	0.220181	0.613387	1.36923	MUL
MULTI20	-0.33599	-0.00182348	-0.514713	-1.11762	-1.38757	0.560602	0.603775	0.0733348	0.403339	0.550281	MUL
MULTI21	1.41086	-0.387019	1.74278	0.442137	-1.58105	-0.0115174	0.445186	1.8933	-0.0891317	0.168385	MUL
MULTI22	1.68918	-0.229886	-0.615972	0.332451	-1.50213	0.221868	0.199903	-0.130508	0.111763	0.570696	MUL
MULTI23	-0.247675	0.117989	-0.461517	-1.0318	-1.32739	0.738555	0.880768	0.180423	0.556518	0.693075	MUL
MULTI24	-0.556682	-0.301225	-0.647647	0.468986	-1.53796	0.11591	0.696521	-0.194272	0.0205555	0.312	MUL
MULTI25	0.439631	1.05042	-0.0475172	-0.363914	-0.859017	2.12347	1.71916	1.01384	1.74863	1.07531	MUL
MULTI26	-0.164039	0.231455	-0.411138	1.3357	-1.27039	0.907082	1.21387	0.28184	0.701584	1.46702	MUL
MULTI27	-0.32221	0.0168719	-0.506412	1.2883	-1.37818	0.588369	1.16936	0.0900448	0.427241	1.27201	MUL
MULTI28	-0.416304	-0.110781	-0.56309	-1.19567	-1.4423	3.36919	0.51155	-0.024052	0.264037	0.684138	MUL
MULTI29	-0.134581	0.271418	-0.393394	-0.921905	-1.25032	0.966439	0.963484	2.39851	0.752677	-0.11902	MUL
MULTI3	0.0698824	0.548803	-0.270235	-0.723218	-1.11098	1.37843	1.43059	2.51539	1.10731	1.89461	MUL
MULTI30	-0.7637	-0.582075	1.63045	-1.53325	0.23019	-0.301229	0.208359	-0.445297	-0.33851	0.0696579	MUL
MULTI31	0.174721	0.691032	-0.207086	-0.621341	-1.03954	1.58968	1.3159	2.97115	1.28915	1.02297	MUL
MULTI32	1.24637	-0.457356	0.007737	-1.44392	-1.61639	-0.115987	0.540231	1.90265	-0.179057	0.439708	MUL
MULTI33	-0.43368	-0.134355	1.93428	-1.21256	-1.45414	0.363757	0.786583	-0.0451221	0.233898	-0.109893	MUL
MULTI34	-0.465669	-0.177752	-0.592825	0.501358	-1.47594	0.2993	0.722684	-0.0839113	0.178415	0.178525	MUL
MULTI35	-0.676839	-0.464236	-0.720024	-1.44885	-1.61984	-0.126206	0.457526	-0.339972	2.59053	-0.212413	MUL
MULTI36	-0.550982	-0.293491	-0.644213	-1.32654	-1.53407	0.127396	0.483943	-0.187359	2.93837	1.45324	MUL
MULTI37	-0.49468	-0.21711	-0.6103	0.548243	-1.49571	0.240843	0.49066	-0.119089	0.128096	0.489863	MUL
MULTI38	0.731409	-0.403851	1.72797	-1.40559	-1.58951	-0.0365173	0.647442	-0.285999	-0.110651	-0.352188	MUL
MULTI39	1.78727	-0.428659	-0.704227	-1.42336	-1.60197	-0.0733637	0.958684	-0.308172	-0.142368	0.211657	MUL
MULTI4	-0.247966	0.117594	-0.461692	0.728649	-1.32758	0.737969	1.0895	0.180071	0.556014	1.69756	MUL
MULTI40	1.09362	-0.395242	-0.68939	0.77529	-1.58518	-0.0237305	-2.13228	-0.278304	-0.0996446	0.303926	MUL
MULTI41	-0.163637	0.231999	-0.410896	-0.95014	0.115171	0.907892	0.722951	0.282327	0.70228	1.06247	MUL
MULTI42	-0.261676	0.0989945	-0.46995	0.825382	0.105254	0.710343	1.0541	0.163446	0.532234	0.356142	MUL
MULTI43	-1.5007	0.455655	1.3329	-0.35466	0.0604454	-1.78627	-0.800851	-1.33896	-1.61681	-1.95755	MUL
MULTI44	-0.178164	0.212291	-0.419646	-0.964257	-1.28002	0.87862	0.733581	2.3773	0.677084	0.974915	MUL
MULTI45	-0.545486	-0.286035	-0.640903	-1.3212	-0.103792	0.138471	0.748313	-0.180695	0.0399756	-0.164804	MUL
MULTI46	-0.841039	-0.686997	-0.818929	-1.60841	-1.73174	-0.457066	0.277669	1.84073	2.44288	0.227179	MUL
MULTI47	1.41648	-0.672417	-0.812456	0.203635	-0.0879134	-0.435411	0.487443	-0.526045	-0.454012	0.458894	MUL
MULTI48	-0.746442	-0.558662	-0.761949	0.511245	-1.66727	-0.266453	0.225714	-0.42437	2.58592	0.735753	MUL
MULTI49	0.328911	-0.901849	1.63118	-1.7623	0.581211	2.29332	0.256367	-0.731112	-0.74734	-0.225855	MUL
MULTI5	0.013854	0.472792	-0.303984	-0.777663	-1.14916	1.26553	1.27119	2.87536	1.01013	0.697025	MUL
MULTI50	-0.174566	-0.115326	-0.565108	-1.19893	0.162183	0.392019	0.438968	-0.0281145	0.258226	-2.02817	MUL
MULTI51	-0.61928	-0.386148	0.249965	0.698604	-1.58062	-0.0102242	0.00887657	-0.270176	-0.0880186	1.27916	MUL
MULTI52	0.328076	0.899081	-0.114712	-0.472318	-0.935036	1.89869	1.34094	0.878567	1.55514	0.930454	MUL
MULTI53	-0.55283	-0.296	-0.645327	-1.32834	-1.53533	0.123671	0.558122	-0.189601	0.0272361	0.193831	MUL
MULTI54	-0.686357	-0.477149	1.70804	0.517456	0.530042	-0.145385	0.0821767	-0.351513	-0.204362	-0.0514586	MUL
MULTI55	0.891201	-0.195701	-0.600795	-1.2565	-1.48495	0.272641	0.758412	2.06635	0.155467	0.259978	MUL
MULTI56	-0.254556	0.108654	-0.465661	-1.03849	-1.33207	0.724691	1.33304	2.50003	0.544584	0.40396	MUL
MULTI57	0.200747	-1.68121	1.31142	-2.32055	0.31041	-1.93374	-0.404901	0.340016	1.08466	-0.0968527	MUL
MULTI58	0.502119	-0.971381	1.55798	-1.81211	0.587202	-0.879453	0.226256	-0.79326	-0.836236	0.167796	MUL
MULTI59	0.709327	-0.59327	-0.777315	0.641527	0.312981	-0.317856	0.434913	-0.455303	-0.352823	-0.181409	MUL
MULTI6	0.307324	0.870928	-0.127212	-0.492483	-0.949178	1.85687	1.41145	0.853404	1.51915	1.87687	MUL
MULTI60	1.46056	-0.283121	-0.639609	-1.31911	0.228363	0.1428	0.283389	-0.17809	0.0437018	0.580858	MUL
MULTI63	0.00811957	0.465013	-0.307438	-0.783236	-1.15307	1.25398	0.988258	2.56849	1.00019	0.946249	MUL
MULTI64	-0.572353	-0.322485	-0.657086	-1.34731	-1.54864	0.0843335	0.691827	-0.213274	-0.00662485	0.246205	MUL
MULTI7	0.000793145	0.455073	-0.311851	0.999936	-1.15806	1.23922	1.43158	0.481711	3.84955	2.13189	MUL
MULTI8	-0.268425	0.0898386	-0.474015	-1.05197	-1.34153	0.696745	-1.69304	2.341	0.520528	1.29892	MUL
MULTI9	-0.22758	0.145252	-0.449412	-1.01228	-1.31369	0.779048	1.04884	0.204791	3.40463	1.22109	MUL
PLT1	-0.482549	-0.200652	-0.602993	1.1164	0.930499	0.265288	0.662757	-0.104379	0.149138	0.398583	PLT
PLT10	1.9071	-1.82206	1.32432	-0.0485451	0.396779	-2.14294	-1.06996	-1.5536	-1.92383	-0.388299	PLT
PLT12	-0.878733	-0.738134	0.328824	0.984948	0.795503	-0.533019	-0.130099	-0.584783	-0.538031	-0.122144	PLT
PLT13	-0.567174	-0.315459	-0.653967	1.05223	0.535821	0.0947682	0.336649	-0.206994	0.00235713	-0.465866	PLT
PLT14	-0.71982	-0.522545	-0.745913	0.994793	0.646683	-0.212811	0.24249	-0.392089	-0.262401	-0.0100846	PLT
PLT15	1.15798	-0.688055	1.7246	0.682204	0.758505	-0.458636	-2.39741	-0.540022	-0.474004	0.0388265	PLT
PLT16	1.69174	-0.421556	-0.701074	-1.41827	0.549658	-0.0628142	0.456702	-0.301824	-0.133287	0.794442	PLT
PLT17	-0.756097	2.05371	1.70004	0.893566	0.732874	-0.285908	0.209138	-0.436077	-0.325323	-0.494556	PLT
PLT18	-0.850478	-0.699802	1.75478	0.818203	0.753814	-0.476085	0.0610529	-0.550522	-0.489024	-0.192387	PLT
PLT19	-0.772181	-0.593581	1.69275	0.762724	0.844713	-0.318318	0.184959	-0.455581	-0.35322	-0.416356	PLT
PLT2	-1.11804	-1.06279	1.65499	0.674594	0.50982	-1.01522	-2.73673	-0.874961	-0.9531	-3.11287	PLT
PLT20	1.34413	1.75112	1.57291	0.293094	0.750658	-0.647727	0.2295	-0.653812	-0.63677	0.19491	PLT
PLT21	-1.07035	-0.998094	1.57885	0.680454	0.741397	-0.919128	-0.368149	-0.817136	-0.870388	-0.629455	PLT
PLT22	-0.74348	1.97941	-0.760165	1.02782	0.730492	-0.260486	0.0263849	-0.420779	-0.30344	-0.453358	PLT
PLT23	1.55032	-0.540678	-0.753964	1.00731	0.925779	-0.239743	-0.138994	-0.408296	-0.285585	-2.51513	PLT
PLT24	3.3764	0.724236	1.56213	0.300112	0.991357	-0.34448	-2.32782	-0.471325	-0.37574	0.440643	PLT
PLT25	-0.606573	-0.36891	-0.677699	0.969047	0.990723	0.0153796	-0.217107	-0.254769	-0.0659792	0.34192	PLT
PLT26	0.565196	-0.390143	-0.687126	1.0717	1.01307	-0.0161571	0.295237	-0.273747	-0.0931255	0.180915	PLT
PLT27	2.89591	1.23631	1.51633	0.426013	0.646146	-1.42183	-0.474444	-1.11965	-1.30311	-1.39272	PLT
PLT28	-0.494501	1.70806	-0.610192	1.18621	0.363155	0.241205	-1.97076	-0.118872	0.128407	0.125721	PLT
PLT29	0.862502	-0.730302	1.69858	0.592514	0.932755	-0.521385	0.392814	-0.577783	-0.528017	0.0910253	PLT
PLT3	-1.01705	1.44051	1.60861	0.828082	0.465724	-0.811722	-0.527106	-0.752501	-0.777935	-0.283819	PLT
PLT30	-0.90532	1.96971	1.545	0.878043	0.786959	-0.586591	-0.151616	-0.617022	-0.584145	-2.78248	PLT
PLT31	2.11915	0.792291	-0.162127	-0.54881	-0.988678	1.74008	1.67543	3.10137	1.41861	-0.989088	PLT
PLT32	0.605657	1.92465	-0.88283	0.885267	0.819336	-0.670826	-2.52677	-0.667713	-0.656654	-0.282069	PLT
PLT33	-0.872549	-0.729745	1.58884	0.766848	0.986188	-0.520558	0.154379	-0.577285	-0.527306	-2.73159	PLT
PLT34	0.660932	2.12094	-0.739497	0.963074	1.03507	-0.191348	-2.23446	-0.379173	-0.243927	0.0318609	PLT
PLT35	-0.799831	-0.631092	1.75425	-1.56836	0.894296	-0.374032	-0.270888	-0.489109	-0.401178	-0.777811	PLT
PLT36	-0.760705	-0.578013	-0.770541	0.99865	0.887304	-0.295195	-2.29777	2.32069	-0.333316	0.435646	PLT
PLT37	-0.350948	2.22662	-0.523723	1.46415	0.116814	0.530462	-1.79441	0.0551977	0.377396	-0.160656	PLT
PLT38	-0.903371	-0.77156	0.188881	0.824696	0.939424	-0.582664	-0.156245	-0.614659	-0.580766	-0.173383	PLT
PLT39	-0.824682	1.66165	-0.809077	0.741656	0.972659	-0.424107	0.186481	-0.519242	-0.444282	-0.155523	PLT
PLT4	1.75562	-0.0143225	-0.520263	1.33189	0.573853	0.542037	0.314603	0.0621631	0.387359	0.936284	PLT
PLT40	1.37252	2.43888	-0.640986	1.2816	0.235502	0.138192	0.290861	2.1173	0.0397357	-0.46831	PLT
PLT41	-0.769	-0.589266	-0.775537	0.90776	0.995559	-0.311909	0.0419825	-0.451724	-0.347704	-0.854801	PLT
PLT42	-0.834634	-0.678308	1.61303	1.0301	1.01504	-0.44416	-0.0947221	-0.53131	-0.461543	-0.316208	PLT
PLT43	-1.02695	-0.939207	1.49926	-0.0260039	0.795979	-0.831666	-0.358055	-0.764503	-0.795102	0.375508	PLT
PLT44	1.02558	-0.929373	0.0526525	0.595088	0.865807	-0.817059	0.330753	-0.755713	-0.782529	0.184425	PLT
PLT45	-0.989081	-0.887838	-0.908103	0.866634	0.828218	-0.755369	-0.00523739	-0.718589	-0.729427	-0.0106908	PLT
PLT46	1.06099	1.74304	0.243909	0.931259	0.875521	-0.398582	-0.223577	-0.503882	-0.42231	-0.568501	PLT
PLT47	-1.08157	-1.01331	-0.963811	0.183564	0.821898	-0.941726	0.0297238	-0.830735	-0.88984	0.312298	PLT
PLT48	0.771154	1.86958	0.152176	1.03638	0.94697	-0.337352	-2.32347	-0.467035	-0.369605	-2.59037	PLT
PLT49	0.632453	1.90093	-0.118275	1.08348	0.80947	-0.544979	0.254429	-0.591981	-0.548326	-0.1499	PLT
PLT5	1.19837	1.85662	-0.67688	1.00973	0.729465	0.0181194	0.187568	-0.25312	-0.0636209	-0.315617	PLT
PLT50	-0.607136	-0.369673	-0.678038	0.747516	1.01974	0.0142462	-0.110494	-0.255451	2.65292	0.362777	PLT
PLT51	-0.732138	1.85232	-0.753333	1.03242	1.08705	-0.237632	0.122184	-0.407026	-0.283767	0.287203	PLT
PLT52	0.850427	-0.746682	-0.84543	0.239445	0.977934	-0.545714	0.247578	-0.592423	-0.54896	0.33069	PLT
PLT53	0.682417	1.40889	1.62355	0.820983	0.83149	-0.884253	0.192569	-0.796149	-0.840368	-3.01192	PLT
PLT54	-0.842214	1.96678	1.72251	0.444924	0.93464	-0.459434	-0.268387	-0.540502	-0.474691	-0.854458	PLT
PLT55	-0.717777	-0.519774	-0.744682	0.962059	0.527753	-0.208694	-2.24504	-0.389612	-0.258858	0.721044	PLT
PLT56	-0.860163	2.14213	-0.830449	0.794661	0.719372	-0.495601	-0.114602	-0.562266	-0.505823	-0.823659	PLT
PLT57	-0.970451	1.68645	1.51127	1.00339	0.855841	-0.717829	-2.55543	-0.695999	-0.697113	-0.521953	PLT
PLT58	-0.666078	-0.449636	-0.713541	-1.43839	0.966874	-0.104521	-0.0174895	-0.326922	-0.169188	0.0586123	PLT
PLT59	-0.889618	-0.752902	-0.848191	0.842828	0.842061	-0.554953	0.134593	-0.597983	-0.556912	-0.0900459	PLT
PLT6	-1.0222	-0.932771	-0.928053	0.595087	0.294542	-0.822107	0.165511	-0.758751	-0.786874	0.828452	PLT
PLT60	3.60121	2.0848	-0.644392	1.14075	0.488617	0.126797	0.566605	-0.18772	3.05035	-0.0946365	PLT
PLT61	-0.428486	-0.127308	-0.570428	0.326808	1.00905	0.374223	-0.0834043	-0.0388241	0.242907	-0.0523835	PLT
PLT62	0.65174	-0.913517	1.70765	0.417697	0.895015	-0.793508	-0.150775	-0.741541	-0.762256	-1.28983	PLT
PLT63	-0.876463	-0.735055	-0.840267	0.908289	0.874394	-0.528445	0.106026	-0.582031	-0.534094	-0.553822	PLT
PLT64	-0.795226	-0.624845	1.76716	0.766242	0.867388	-0.364754	-0.339568	1.91093	-0.393192	-0.156904	PLT
PLT7	0.134134	0.858422	1.51365	0.197206	0.576594	-1.44345	-0.651096	1.51131	-1.32172	-0.922542	PLT
PLT8	-0.673362	2.17933	-0.717929	0.808895	0.751722	-0.119199	-2.19048	-0.335755	-0.181823	-0.135735	PLT
PLT9	1.26928	0.586178	-0.849419	0.858647	0.725691	-0.559061	-0.0467281	-0.600455	-0.560448	-2.76126	PLT
C5A10	-0.562941	-0.267012	-0.144614	0.980111	-0.303774	-0.0651576	0.432129	-0.400497	-0.244824	0.254086	Control
C5A3	-0.574539	-0.284204	-0.173056	0.675174	-0.319298	-0.105743	-3.15494	-0.414007	-0.264595	0.318308	Control
C5A4	-0.55651	-0.25748	-0.128845	-1.30291	2.81268	-0.0426554	-3.13082	-0.393007	-0.233863	0.297573	Control
C5A5	-0.704301	-0.476536	-0.491245	0.393592	-0.492977	-0.559792	0.0742818	-0.56514	-0.485781	-0.278532	Control
C5A6	-0.792517	-0.607289	-0.707561	1.10993	0.896023	-0.86847	0.32171	-0.667886	-0.63615	-0.362096	Control
C5A7	-0.652487	-0.399738	-0.364192	0.866324	-0.423627	-0.37849	-3.25924	-0.504793	3.13473	0.541993	Control
C5A8	1.44798	-0.308624	-0.213456	-1.32862	-0.34135	-0.163394	0.61108	-0.433196	-0.292679	0.899868	Control
C5A9	-0.53919	-0.231809	-0.0863752	-1.29	-0.271985	0.0179482	0.823646	-0.372835	-0.20434	0.625532	Control
C5B10	-0.485801	-0.152676	0.0445406	1.20422	-0.200526	0.204762	-3.03621	-0.310653	3.73086	-5.33665	Control
C5B11	-0.844447	-0.68426	-0.8349	0.776858	-0.680556	-1.05018	-0.351079	-0.72837	-0.724669	0.625317	Control
C5B2	-0.488226	-0.156269	0.0385955	-1.25203	-0.203771	0.196279	0.603617	2.55381	-0.117468	0.666247	Control
C5B3	-0.69269	-0.459326	-0.462774	0.331331	-0.477436	-0.519164	0.509943	-0.551617	-0.465989	0.196541	Control
C5B4	-0.697094	-0.465854	-0.473573	0.88726	-0.483331	-0.534574	-3.31893	-0.556746	-0.473496	-0.0274073	Control
C5B5	-0.384059	-0.00187429	0.294023	-1.17441	-0.0643495	0.560768	0.822655	2.59521	0.0600896	0.853857	Control
C5B6	1.89227	-0.145566	0.0563038	1.05595	3.07025	0.221548	0.712896	-0.305065	-0.105158	-0.0208304	Control
C5B7	4.27948	-0.119153	0.1	-1.23337	-0.170254	0.283902	0.650317	-0.28431	-0.0747832	0.35791	Control
C5B8	-0.782035	-0.591753	-0.681858	0.492144	-0.597021	-0.831793	0.0506429	-0.655678	-0.618284	-0.249701	Control
C5B9	-0.526165	-0.212504	-0.0544367	-1.2803	-0.254551	0.0635238	0.460583	-0.357665	-0.182138	-0.0921528	Control
C5C1	-0.571563	-0.279793	-0.165758	-1.31413	-0.315315	-0.0953293	0.645829	2.2438	-0.259522	0.150242	Control
C5C10	0.928576	-0.298265	-0.196318	-1.32341	-0.331995	-0.138938	0.537025	2.53355	-0.280766	0.316273	Control
C5C11	-0.600586	2.98737	-0.236925	0.572196	-0.35416	3.00248	0.248969	0.356231	-0.308993	-0.847322	Control
C5C12	0.488432	-0.25324	-0.12183	-1.30078	-0.291337	-0.0326447	0.470012	2.4205	-0.228986	0.526274	Control
C5C2	-0.604838	-0.329112	-0.247351	0.547337	-0.359851	-0.21176	0.726242	-0.449295	-0.316241	0.544771	Control
C5C3	-0.844597	-0.684482	-0.835267	1.09624	-0.680757	-1.0507	0.220816	-0.728544	-0.724924	0.633264	Control
C5C4	2.16936	-0.422921	-0.402546	-1.38608	-0.444562	-0.43322	0.36194	-0.52301	-0.424123	0.548351	Control
C5C5	-0.797169	-0.614185	-0.718968	0.92625	-0.617277	-0.884748	0.380877	-0.673304	-0.64408	0.0974014	Control
C5C6	-0.629816	-0.366135	-0.308601	0.641143	-0.393284	-0.299163	-0.136659	-0.478388	-0.358818	0.730781	Control
C5C7	-0.658405	-0.408509	4.75326	0.606234	-0.431548	-0.399196	0.665281	-0.511685	3.12608	0.680652	Control
C5C8	-0.5431	-0.237604	-0.0959624	-1.29292	-0.277218	0.00426748	0.874236	-0.377389	-0.211005	1.1211	Control
C5C9	-0.676155	-0.434818	-0.422228	0.213445	-0.455305	-0.461306	0.128517	-0.532359	-0.437804	0.193803	Control
C5D1	-0.717919	-0.49672	-0.524638	-1.42318	-0.511204	-0.607443	0.172533	-0.581001	-0.508994	-0.105233	Control
C5D10	-0.52579	-0.211947	-0.053516	-1.28002	-0.254049	0.0648376	0.579886	2.26264	-0.181498	0.527908	Control
C5D11	-0.653456	-0.401173	-0.366567	0.889797	-0.424924	-0.38188	0.104357	-0.505921	-0.399112	0.140594	Control
C5D12	-0.544112	3.1631	-0.0984441	0.986121	-0.278572	0.000726246	0.414647	-0.378567	-0.21273	-0.336216	Control
C5D2	-0.337311	0.0674154	0.408654	-1.13958	-0.00177974	0.724344	0.673173	2.55675	0.139774	1.43512	Control
C5D3	1.39437	-0.252512	-0.120626	1.09214	-0.29068	-0.0309271	-3.12634	-0.389104	-0.228149	-0.798178	Control
C5D4	-0.493743	-0.164447	0.0250665	0.735165	-0.211156	0.176973	0.308917	-0.319902	-0.126873	0.430175	Control
C5D5	0.94275	-0.740916	-0.928629	0.411361	-0.731717	-1.18393	-0.499817	-0.772889	-0.789824	-0.566547	Control
C5D6	1.10989	-0.16124	0.0303721	1.23345	2.84744	0.184544	-3.04394	-0.317382	-0.123184	1.1054	Control
C5D7	-0.627086	-0.362087	-0.301905	-1.3555	-0.389628	-0.289608	0.424576	-0.475207	-0.354163	0.158127	Control
C5D8	-0.810878	-0.634504	-0.752583	-1.49245	-0.635625	-0.932716	0.367658	2.00086	-0.667447	0.271689	Control
C5D9	-0.59296	-0.311506	-0.218224	0.3503	-0.343952	-0.170197	0.861939	-0.435461	-0.295993	-0.433586	Control
C5E10	-0.608389	-0.334376	-0.256059	-1.34157	-0.364604	-0.224187	0.408879	-0.453432	-0.322294	0.673044	Control
C5E11	-0.514404	-0.195071	-0.0255974	0.563114	-0.23881	0.104677	0.716324	-0.343967	-0.162091	0.575425	Control
C5E2	-0.346287	0.054111	0.386644	1.0534	-0.0137938	0.692936	0.672765	-0.14816	0.124474	0.602409	Control
C5E3	-0.58486	-0.2995	-0.198362	-1.32403	-0.333111	-0.141854	-3.16875	-0.426027	-0.282186	0.74093	Control
C5E4	1.83979	0.0420157	0.366634	-1.15235	-0.0247161	0.664382	0.765852	2.86536	0.110564	-0.0601602	Control
C5E5	-0.476298	-0.138591	0.0678422	-1.24314	-0.187807	0.238013	-0.0494657	-0.299585	-0.0971376	0.394823	Control
C5E6	-0.956186	-0.84988	-1.1089	0.819657	-0.830114	5.65928	-0.152859	-0.858513	-0.915134	0.0871423	Control
C5E7	-0.649285	-0.394992	-0.356341	0.617348	-0.419341	-0.367286	0.593774	-0.501063	-0.392003	0.636297	Control
C5E8	-0.622529	-0.355334	-0.290731	-1.3521	-0.38353	-0.273664	0.294557	-0.176096	-0.346396	0.586912	Control
C5E9	-0.604085	-0.327995	-0.245503	0.827127	-0.358843	-0.209124	0.766369	-0.448418	-0.314956	0.391309	Control
C5F1	1.44247	-0.317829	-0.228684	0.886123	-0.349662	-0.185124	0.445905	-0.440429	-0.303265	0.233669	Control
C5F10	-0.686234	-0.449757	-0.446944	-1.39957	-0.468796	-0.496575	0.4507	2.25817	-0.454985	-0.184763	Control
C5F11	-0.377729	0.00750869	0.309546	-1.1697	-0.0558765	0.582919	0.635949	-0.18478	0.0708802	0.893018	Control
C5F12	-0.37392	0.013154	0.318886	-1.16686	-0.0507787	0.596246	0.733678	2.21976	0.0773725	1.21104	Control
C5F2	1.4037	0.0422627	0.367042	0.789764	-0.024493	0.664965	1.0835	-0.15747	0.110848	0.88708	Control
C5F4	-0.434835	-0.0771348	0.169514	1.06903	-0.132311	0.383096	-1.45979	-0.251293	3.49193	-0.511638	Control
C5F5	-0.509844	-0.188313	-0.014416	0.718239	-0.232707	0.120632	0.808668	-0.338656	-0.154318	-0.825853	Control
C5F6	0.350034	-0.628257	-0.742249	0.851517	-0.629984	-0.917969	0.109581	-0.684362	-0.660263	0.313401	Control
C5F7	-0.542515	-0.236737	-0.0945287	0.938854	2.73409	0.00631333	0.530479	-0.376708	-0.210008	0.470328	Control
C5F8	-0.574976	3.10067	-0.174126	1.08843	3.19231	-0.10727	-0.049921	-0.414515	-0.265339	-0.206358	Control
C5F9	-0.561069	-0.264238	-0.140024	-1.30631	-0.301268	-0.0586077	0.647085	-0.398317	3.55263	0.0862862	Control
C5G1	-0.601055	-0.323505	-0.238074	0.914486	-0.354788	-0.198523	0.870605	-0.444889	-0.309792	0.557962	Control
C5G10	-0.225029	4.213	0.683984	1.26653	0.148505	1.11723	0.384169	-0.00692947	0.331166	0.248647	Control
C5G11	-0.241017	3.30556	0.644779	1.14047	0.127106	1.06129	0.121206	-0.0255509	0.303914	0.42827	Control
C5G12	-0.616642	-0.346608	-0.276296	-1.34772	-0.37565	-0.253064	0.508407	2.09464	-0.336361	0.502111	Control
C5G2	-0.486802	-0.15416	0.0420851	-1.25097	-0.201866	0.201258	0.577392	-0.311819	-0.115042	0.994583	Control
C5G4	-0.672096	-0.428802	-0.412275	1.01651	-0.449873	-0.447104	-3.28548	-0.527631	-0.430886	-0.402779	Control
C5G5	-0.457482	-0.110701	0.113983	0.710191	-0.162622	0.303855	-0.210611	-0.277669	-0.0650633	0.687749	Control
C5G6	-0.560703	3.01668	-0.139127	1.06377	-0.300778	-0.0573274	-3.13643	-0.397891	-0.24101	-5.23098	Control
C5G7	1.11155	-0.293994	-0.189253	-1.32127	2.70338	-0.128855	0.317226	-0.4217	-0.275854	0.692733	Control
C5G8	-0.446447	-0.0943457	0.141041	-1.2209	-0.147853	0.342466	0.997706	-0.264817	-0.0462544	1.36159	Control
C5G9	-0.467879	-0.126111	0.0884883	-1.23687	2.84676	0.267475	0.61976	-0.289778	-0.0827857	0.407393	Control
C5H1	1.46478	2.27012	-0.14673	0.753781	-0.304928	-0.0681765	0.568393	-0.401502	-0.246295	0.895226	Control
C5H10	-0.620957	-0.353004	3.98026	0.994756	-0.381426	-0.268163	-3.21705	-0.468069	-0.343716	0.375603	Control
C5H11	-0.927224	0.186783	0.606134	1.03056	0.106012	1.00614	-2.72977	-0.0439067	0.27705	-0.187852	Control
C5H12	-0.52437	-0.209843	-0.0500349	-1.27896	-0.252149	0.069805	0.673793	2.39243	-0.179079	0.924322	Control
C5H2	-0.618564	-0.349456	4.81321	0.572327	2.59161	-0.259789	0.518761	-0.465282	-0.339637	0.185624	Control
C5H3	-0.934865	-0.818277	-1.05661	0.980424	-0.801576	-1.36656	0.0844419	-0.83368	-0.878791	0.311142	Control
C5H4	-0.215715	-0.0423904	0.226994	-1.19478	-0.100936	0.46512	0.532374	2.54094	0.0134952	0.619566	Control
C5H5	0.856858	-0.0479635	0.217774	-1.19758	-0.105969	0.451963	0.893818	-0.22837	0.0070861	0.868105	Control
C5H6	0.986231	-0.672365	-0.815221	-1.51148	-0.669815	-1.0221	-0.127525	-0.719023	-0.710989	0.287902	Control
C5H7	-0.395044	3.76091	5.40243	1.24216	3.52815	0.52233	0.156197	-0.204948	0.0413646	-0.531918	Control
C5H8	-0.384944	-0.00318599	0.291853	1.28253	3.50736	0.557672	0.135647	-0.193184	0.0585811	-0.0887427	Control
P5A1	-0.604159	3.23003	-0.245687	0.966898	2.66521	-0.209386	0.401042	-0.448505	-0.315084	-5.59612	PolyIC
P5A10	0.470775	-0.131109	0.0802197	-1.23938	-0.181051	0.255675	0.4881	-0.293706	-0.0885335	0.623326	PolyIC
P5A11	-0.733183	-0.519345	-0.562068	0.363594	-0.531635	-0.660854	-0.221986	-0.59878	-0.535012	0.437296	PolyIC
P5A12	-0.728554	-0.512483	4.23966	0.758985	-0.525438	-0.644655	0.213102	-0.593388	-0.527121	-0.597788	PolyIC
P5A2	-0.838053	-0.674783	4.06004	1.00887	-0.671998	-1.02781	-0.649544	-0.720922	-0.713769	0.0515369	PolyIC
P5A3	-0.814382	-0.639698	-0.761177	0.849296	2.33944	-0.944979	0.0277994	-0.693353	-0.673421	-1.23896	PolyIC
P5A4	-0.775711	-0.58238	-0.666351	0.910497	-0.588557	-0.809665	-3.42412	-0.648312	-0.607504	-0.959716	PolyIC
P5A6	-0.555097	-0.255387	-0.125382	0.721995	-0.293276	-0.0377132	0.304606	-0.391362	-0.231455	0.00617348	PolyIC
P5A7	1.98386	-0.4449	-0.438907	0.258792	-0.464409	6.29715	0.640992	1.92919	-0.449399	-0.945093	PolyIC
P5A8	1.7124	-0.259562	-0.132289	0.655607	-0.297046	-0.0475698	-3.1327	-0.394643	-0.236257	-0.202351	PolyIC
P5A9	2.12532	-0.380533	-0.332421	0.297741	-0.406285	-0.333154	0.642549	-0.489702	-0.375376	0.562191	PolyIC
P5B1	-0.69908	-0.468797	-0.478442	0.576086	-0.485989	-0.541523	0.206034	-0.559059	-0.476881	0.232914	PolyIC
P5B10	2.21082	2.98222	0.123195	0.846534	-0.157593	0.317001	0.625418	-0.273293	-0.0586594	0.271767	PolyIC
P5B11	1.6959	-0.102197	0.128052	-1.22485	-0.154942	0.323932	0.528042	-0.270986	-0.0552831	0.131859	PolyIC
P5B12	2.08404	2.94044	-0.223275	1.01748	-0.34671	-0.177405	-0.152908	-0.43786	-0.299505	-0.457412	PolyIC
P5B3	1.643	2.59292	-0.266166	0.263467	-0.370121	-0.23861	0.284552	-0.458232	-0.32932	-0.15414	PolyIC
P5B4	-0.795721	-0.612039	-0.715418	0.860115	-0.615339	-0.879682	-0.258069	-0.671618	-0.641612	0.363583	PolyIC
P5B5	-0.543432	-0.238096	-0.0967769	0.370267	-0.277662	0.00310518	-0.292735	-0.377776	-0.211571	0.172786	PolyIC
P5B6	1.52015	-0.658674	-0.792569	0.783709	-0.657451	-0.989775	-0.224117	-0.708264	-0.695243	-0.761499	PolyIC
P5B7	1.77543	-0.591511	-0.681458	0.860395	-0.596802	-0.831222	-0.0119614	-0.655488	-0.618005	-0.932325	PolyIC
P5B8	-0.423766	-0.0607278	0.196657	0.445657	-0.117495	0.421829	0.345754	-0.2384	-0.00759316	0.243148	PolyIC
P5B9	-0.537195	-0.228851	-0.081482	0.280169	-0.269314	0.0249308	0.495235	-0.370511	-0.200939	0.633045	PolyIC
P5C1	-0.522748	-0.207438	-0.0460573	-1.27775	-0.249978	0.0754811	0.155696	-0.353685	3.28239	-0.330259	PolyIC
P5C10	1.84212	0.0240079	0.336842	-1.1614	-0.0409774	0.62187	0.1262	-0.171815	0.0898547	0.618133	PolyIC
P5C12	-0.428477	-0.0677106	0.185105	-1.20751	-0.123801	0.405345	0.689331	2.19556	-0.0156236	0.800842	PolyIC
P5C2	1.95786	-0.383376	-0.337123	0.98948	-0.408852	-0.339864	0.200542	-0.491936	-0.378645	-0.780481	PolyIC
P5C3	1.54496	-0.560067	-0.629438	0.735353	-0.568408	-0.75699	0.111562	2.01211	-0.581844	0.240714	PolyIC
P5C4	1.75119	-0.189133	-0.015773	0.324343	-0.233447	0.118696	0.439138	-0.3393	-0.155262	0.565695	PolyIC
P5C6	-0.704928	-0.477465	-0.492782	-1.4135	-0.493816	-0.561986	0.22132	-0.565871	-0.48685	0.0339903	PolyIC
P5C8	1.88423	-0.10716	0.119841	-1.22734	3.03338	0.312214	0.152616	2.21917	-0.0609912	-0.519454	PolyIC
P5C9	-0.627711	-0.363014	-0.303437	0.242858	-0.390465	-0.291794	0.329708	-0.475935	-0.355228	0.179413	PolyIC
P5D1	-0.833616	-0.668206	-0.80834	0.842075	-0.666059	-1.01228	0.196022	-0.715754	-0.706206	-0.64234	PolyIC
P5D10	1.46673	-0.319614	-0.231637	0.919982	-0.351274	-0.189338	0.223672	-0.441832	3.2611	-0.044618	PolyIC
P5D12	-0.581163	-0.294021	-0.189296	0.669193	-0.328163	-0.128918	0.123822	1.96912	-0.275885	-0.0384558	PolyIC
P5D2	-0.844233	-0.683943	-0.834375	0.562304	-0.68027	-1.04943	-0.255411	-0.728121	-0.724304	-0.652276	PolyIC
P5D3	1.32943	-0.717212	-0.889414	0.511974	-0.710312	-1.12797	0.0832736	-0.754263	2.76495	-0.415673	PolyIC
P5D4	1.24726	2.96218	0.417401	-1.13692	0.00299454	0.736826	0.565292	-0.133551	0.145854	-0.241241	PolyIC
P5D5	-0.71542	-0.493016	-0.51851	0.475666	-0.507859	-0.598698	-0.0991651	-0.578091	-0.504734	-0.0833258	PolyIC
P5D6	1.49848	-0.519105	-0.561671	0.777172	2.1987	-0.660289	-0.040637	-0.598591	-0.534737	-0.141813	PolyIC
P5D7	-0.629761	-0.366053	-0.308464	-1.35749	-0.393209	-0.298968	0.207437	1.95093	-0.358723	-0.153686	PolyIC
P5D8	1.49883	-0.333219	-0.254146	0.607285	-0.36356	-0.221457	0.0374463	1.99481	-0.320964	0.0189615	PolyIC
P5D9	1.47829	-0.23839	-0.0972631	0.694401	-0.277928	0.00241144	0.209447	-0.378007	-0.211909	0.57996	PolyIC
P5E1	-0.528515	-0.215986	-0.0601984	0.883455	-0.257696	0.055302	-0.00228333	-0.360402	-0.186144	-0.266539	PolyIC
P5E10	-0.557657	-0.25918	-0.131658	-1.30376	-0.296702	-0.046669	0.182851	1.94652	-0.235818	-0.0215408	PolyIC
P5E11	-0.46449	-0.121088	0.0967987	0.634027	-0.172002	0.279333	0.249862	-0.285831	-0.0770088	-0.00288938	PolyIC
P5E12	-0.551154	-0.249542	-0.115712	0.317575	-0.287997	6.82503	0.225351	-0.386769	-0.224733	0.185852	PolyIC
P5E2	-0.863867	-0.713044	-0.882519	-1.53193	-0.706549	-1.11813	-0.158906	-0.750988	-0.757771	-0.258665	PolyIC
P5E3	-0.709445	-0.48416	-0.503858	0.872075	-0.499862	-0.57779	0.306671	-0.571131	-0.494549	0.375258	PolyIC
P5E4	1.57371	-0.11939	0.0996074	-1.23349	-0.170469	0.283341	0.101778	2.18409	-0.0750563	0.274974	PolyIC
P5E5	-0.682624	-0.444406	-0.43809	-1.39688	-0.463963	-0.483941	-0.294497	-0.539893	-0.448831	0.110272	PolyIC
P5E6	-0.684838	-0.447688	-0.44352	0.171819	-0.466927	-0.491689	-0.214029	-0.542472	-0.452605	0.147674	PolyIC
P5E7	1.58852	-0.122026	0.0952469	-1.23481	2.92643	0.277119	0.0211719	-0.286568	-0.0780875	0.0850145	PolyIC
P5E8	-0.90467	-0.773522	-0.982572	0.753571	-0.761161	-1.26091	-0.0959713	-0.798511	-0.827322	-0.528653	PolyIC
P5E9	-0.599864	-0.321739	-0.235154	0.200382	-0.353193	-0.194356	0.0370656	1.90312	3.04396	-0.192727	PolyIC
P5F1	-0.717784	2.41252	-0.524307	0.862005	-0.511024	-0.606971	0.101221	-0.580844	-0.508764	-0.704499	PolyIC
P5F10	0.718596	2.67888	-0.435066	0.985184	2.87273	-0.479626	0.281951	-0.538457	-0.446729	-5.76543	PolyIC
P5F11	-0.567131	-0.273224	-0.154891	-1.31082	-0.309383	-0.0798216	-0.439807	2.00773	-0.251968	0.471552	PolyIC
P5F12	-0.776759	-0.583933	-0.668921	0.635095	-0.589959	-0.813332	0.515049	-0.649533	-0.60929	-0.727896	PolyIC
P5F2	-0.61799	-0.348607	-0.279602	-1.34872	-0.377455	-0.257783	-0.318087	-0.464614	-0.33866	-0.345772	PolyIC
P5F3	-0.548573	-0.245716	-0.109382	0.897446	-0.284543	-0.0148817	0.28728	-0.383763	-0.220333	-1.05129	PolyIC
P5F4	-0.570252	-0.277848	4.52741	-1.31315	-0.313559	-0.0907392	-0.0232502	1.95026	-0.257286	0.145423	PolyIC
P5F5	2.12206	-0.316321	-0.22619	0.276572	-0.348301	-0.181564	0.358782	-0.439244	-0.301531	-0.906431	PolyIC
P5F6	0.067799	-0.445611	-0.440085	-0.136318	-0.465052	-0.486787	0.308408	-0.54084	-0.450217	-0.522348	PolyIC
P5F7	-0.598306	-0.319431	-0.231335	0.412094	-0.351109	-0.188906	0.433629	-0.441688	-0.305107	-1.4016	PolyIC
P5F8	-0.348724	0.050499	0.380668	0.728741	-0.0170555	0.684409	0.424214	-0.150998	0.12032	-0.0926802	PolyIC
P5F9	0.58364	-0.286436	-0.176749	0.912912	-0.321314	-0.111014	-0.219866	-0.415761	2.97267	-0.604231	PolyIC
P5G1	-0.717514	-0.49612	-0.523646	0.951166	-0.510663	-0.606027	0.0426517	-0.58053	-0.508304	-1.12547	PolyIC
P5G10	-0.50879	-0.18675	-0.0118315	-1.26735	-0.231296	0.12432	0.0317891	-0.337428	-0.152522	0.212506	PolyIC
P5G11	-0.471999	-0.132218	0.078386	0.555557	2.62031	0.253059	0.387241	-0.294577	3.37749	0.142376	PolyIC
P5G12	1.07764	-0.247929	-0.113044	0.337348	-0.286541	-0.0201072	0.519859	2.12298	-0.222878	0.436918	PolyIC
P5G2	1.26451	-0.0942735	0.14116	0.732432	-0.147788	0.342636	0.315371	-0.26476	-0.0461714	-0.344246	PolyIC
P5G3	1.64349	2.96929	-0.201109	0.852057	-0.33461	-0.145774	-0.102938	-0.427331	-0.284096	-0.309991	PolyIC
P5G5	1.37491	-0.318063	-0.229072	0.728561	-0.349874	-0.185677	0.564308	-0.440613	-0.303534	-0.430898	PolyIC
P5G6	-0.493785	-0.16451	0.0249633	0.476052	-0.211212	0.176826	0.267205	-0.319951	-0.126944	0.0268798	PolyIC
P5G7	0.918426	-0.254475	-0.123873	-1.3014	-0.292452	-0.0355604	-0.375219	-0.390646	-0.230406	0.25729	PolyIC
P5G8	-0.518317	-0.200871	-0.0351929	0.523925	-0.244048	0.0909842	-0.0679337	-0.348524	-0.168761	0.342138	PolyIC
P5G9	-0.520768	-0.204504	-0.0412028	-1.27628	-0.247328	0.0824082	0.520604	-0.351379	3.08386	0.408551	PolyIC
P5H1	-0.82313	-0.652663	-0.782626	-1.50158	-0.652024	-0.975587	0.00646273	-0.703541	-0.688331	0.00415857	PolyIC
P5H10	1.31385	-0.144591	0.057916	-1.24616	-0.193225	0.223849	0.284466	-0.304299	-0.104038	0.485816	PolyIC
P5H11	-0.431206	-0.0717551	0.178414	0.754262	-0.127453	0.395797	0.328556	-0.247065	-0.0202748	0.332998	PolyIC
P5H12	-0.391897	-0.0134908	0.274805	-1.18025	-0.0748395	0.533344	0.597273	-0.201281	0.0467303	1.22797	PolyIC
P5H2	-0.619066	-0.3502	-0.282239	-1.34952	-0.378894	-0.261545	-0.402619	-0.465866	-0.340493	0.274531	PolyIC
P5H3	-0.516367	-0.197981	-0.0304105	-1.273	-0.241437	0.0978086	0.37559	-0.346253	-0.165437	0.465829	PolyIC
P5H4	-0.300601	0.121828	0.498672	-1.11223	2.89521	0.852798	0.752402	2.56062	3.77452	0.916193	PolyIC
P5H5	-0.508476	-0.186285	-0.0110619	0.587787	-0.230876	0.125419	0.431397	-0.337063	-0.151987	0.618168	PolyIC
P5H6	-0.420827	-0.0563721	0.203863	0.383355	-0.113562	0.432112	0.444172	-0.234977	3.06855	0.529055	PolyIC
P5H7	-0.33441	0.0717154	0.415768	-1.13742	0.00210323	0.734496	0.433629	-0.134327	0.144719	-0.156999	PolyIC
P5H8	-0.560961	-0.264078	-0.13976	-1.30623	-0.301124	-0.0582308	-0.186474	-0.398192	-0.24145	-0.245525	PolyIC
P5H9	-0.376846	0.00881675	0.31171	1.0544	-0.0546953	0.586007	0.0319549	-0.183752	0.0723845	-0.0446952	PolyIC
C6A1	-0.844323	-0.75068	-1.87434	0.941643	-0.701277	-0.971484	-0.699723	-0.783825	-0.850795	-0.0396498	Control
C6A10	-0.772144	-0.667503	-1.53456	0.551521	-0.627612	-0.83421	-0.01895	-0.707397	-0.747119	-0.17348	Control
C6A11	1.95115	-0.3126	-0.0847388	0.391368	-0.313295	-0.24848	0.545643	-0.38129	-0.304746	0.406628	Control
C6A12	-0.675947	-0.556648	-1.0817	0.312466	-0.529434	-0.651256	0.420058	-0.605537	-0.608942	0.258694	Control
C6A2	-0.578291	-0.444112	-0.62198	0.707322	-0.429767	-0.465527	0.361993	2.41265	-0.46867	-0.169619	Control
C6A3	0.535035	-0.582723	-1.18822	0.410993	-0.552527	-0.69429	0.005038	-0.629496	-0.641444	0.449312	Control
C6A4	2.55387	-0.522783	-0.943359	0.520502	-3.22144	-0.595365	0.363357	-0.574419	-0.56673	0.388219	Control
C6A5	1.27725	-0.955048	-2.70921	0.594489	2.07314	-1.30877	-0.0119498	-0.971611	2.77437	0.171616	Control
C6A6	-0.852521	-0.760127	-1.91293	0.691467	-0.709643	-0.987075	0.0204095	-0.792505	3.24205	0.421751	Control
C6A7	-0.853102	-0.760796	-1.91567	0.729606	2.28694	-0.988179	-0.0730708	-0.79312	-0.863404	0.249261	Control
C6A8	1.33921	2.92303	-1.10768	0.738908	-0.535065	-0.661749	0.380083	-0.611379	-0.616867	-0.17388	Control
C6A9	-0.791573	-0.689892	-1.62602	0.26651	-0.647441	-0.871161	0.448381	1.93938	-0.775026	0.420853	Control
C6B1	-0.507838	-0.362924	-0.290317	-1.254	-0.357864	-0.331535	0.216842	-0.427531	-0.367472	0.218925	Control
C6B11	-0.458099	-0.305606	-0.0561681	-1.22495	-0.307101	-0.236938	0.307848	-0.374864	-0.296028	0.251194	Control
C6B12	-0.640701	-0.516031	-0.915777	-1.3316	-0.493462	4.15232	0.236453	2.27756	-0.558315	0.0744262	Control
C6B2	-0.316145	-0.142022	0.612091	-1.14204	-0.162224	0.0330399	0.706557	-0.224553	-0.092127	0.72041	Control
C6B3	0.593756	-0.299098	-0.0295816	0.706341	-0.301337	-0.226197	0.127467	-0.368884	-0.287916	0.477566	Control
C6B5	-0.281153	-0.101698	0.776819	0.672264	-0.126511	0.0995905	0.380407	-0.187501	-0.0418646	-0.530645	Control
C6B6	-0.8502	-0.757452	-1.90201	1.04374	-0.707274	-0.982661	-3.69919	-0.790047	-0.859236	0.041987	Control
C6B7	1.9888	-0.32699	-0.143526	-1.23579	-0.32604	-0.27223	-0.526602	-0.394513	-0.322683	0.32559	Control
C6B8	-0.592575	-0.460572	-0.689222	1.00226	-0.444345	-0.492693	-3.42824	-0.517256	3.0896	0.0996575	Control
C6C1	-0.408917	-0.248929	0.175362	0.440739	-0.256905	-0.143399	0.531297	-0.322786	-0.225383	0.227974	Control
C6C10	-0.25495	-0.0715021	0.900171	0.738501	3.29311	0.149425	-3.07315	-0.159755	-0.00422701	0.835279	Control
C6C11	-0.474811	-0.324864	-0.134841	0.670457	-0.324157	-0.268722	0.27183	-0.39256	-0.320033	0.405261	Control
C6C2	-0.515485	-0.371736	-0.326316	-1.25847	-0.365668	-0.346078	0.113583	-0.435628	-0.378456	-0.165483	Control
C6C3	-0.781699	-0.678513	-1.57954	0.941577	-0.637363	-0.852381	-0.0042836	-0.717514	-0.760842	-0.6845	Control
C6C4	-0.441842	-0.286872	0.0203618	-1.21545	-0.290509	-0.20602	0.4024	-0.35765	-0.272677	-0.129046	Control
C6C5	2.25495	-0.325485	-0.137375	-1.23503	2.81868	-0.269746	-0.379426	-0.39313	-0.320806	0.432944	Control
C6C6	-0.572069	-0.436942	-0.592689	-1.29152	-0.423417	-0.453693	-3.40668	-0.495543	-0.459733	-0.200839	Control
C6C7	-0.395651	-0.233643	0.237809	0.815631	-0.243367	-0.118171	0.725379	-0.30874	-0.206329	0.193521	Control
C6C8	-0.232006	-0.045062	1.00818	-1.09289	-0.076352	0.193062	0.0544495	-0.13546	0.0287296	-0.133114	Control
C6C9	-0.819087	-0.721598	-1.75554	-1.4358	-0.675521	-0.923488	0.123894	2.12177	-0.814546	-0.13838	Control
C6D1	1.5456	2.67623	-0.333983	1.15771	2.94446	-0.349176	0.00508994	-0.437353	-0.380796	0.0562316	Control
C6D10	-0.333932	-0.162519	0.528358	-1.15243	2.91972	-0.000788386	0.437841	-0.243387	-0.117676	0.226918	Control
C6D11	-0.630296	-0.50404	-0.866795	-1.32553	-0.482843	-0.564433	0.13458	-0.557198	-0.543369	0.249826	Control
C6D12	2.92662	0.0322439	1.32399	-1.05371	-0.00788662	0.320647	0.670792	2.89273	0.125088	0.543049	Control
C6D3	-0.43603	-0.280174	0.0477226	1.1666	-0.284577	-0.194966	-3.2636	-0.351496	-0.264329	0.0207623	Control
C6D4	-0.26733	-0.0857686	0.841891	-1.11352	2.68975	0.12588	0.536896	-0.172864	-0.0220097	-0.208414	Control
C6D5	-0.246695	-0.0619899	0.93903	-1.10147	-0.091344	0.165124	-0.150939	-0.151015	0.00762963	-0.200649	Control
C6D6	-0.152681	0.0463502	1.38161	-1.04656	0.00460649	0.343927	0.310822	-0.0514654	0.142671	0.827293	Control
C6D7	-0.448002	-0.29397	-0.00863504	-1.21905	-0.296796	-0.217734	0.52096	-0.364172	-0.281525	0.542109	Control
C6D8	-0.403341	-0.242504	0.201611	0.598819	-0.251215	-0.132795	0.334444	2.58677	-0.217374	0.48032	Control
C6D9	-0.319043	-0.145362	0.598446	-1.14373	-0.165182	4.59264	0.54309	2.91276	-0.0962903	0.154975	Control
C6E1	-0.925796	-0.844566	-2.25788	0.639595	-0.784427	4.55759	-0.475738	-0.870094	-0.967821	0.208998	Control
C6E10	-0.595479	-0.463918	-0.702893	0.881744	2.70729	-0.498216	-0.22211	-0.520331	3.76435	-0.0444252	Control
C6E11	-0.416318	-0.257459	0.140518	-1.20055	-0.264459	-0.157476	0.0240583	-0.330623	-0.236015	0.499229	Control
C6E12	1.08906	-0.275562	0.0665628	-1.20972	-0.280493	-0.187354	0.393719	-0.347258	-0.25858	0.242787	Control
C6E2	-0.156391	0.0420748	1.36415	0.972652	0.000820052	0.336871	0.42892	-0.0553939	0.137342	0.751489	Control
C6E3	1.44865	-0.27422	0.0720453	-1.20904	-0.279304	-0.185139	0.138276	2.77792	3.50184	0.778615	Control
C6E4	-0.339513	-0.168951	0.502083	-1.15569	-0.186073	-0.0114034	0.601964	-0.249297	-0.125693	0.581506	Control
C6E5	1.67909	2.74897	-0.120423	1.03942	-0.321031	-0.262897	0.445837	-0.389317	-0.315634	-3.98161	Control
C6E6	-0.113024	0.0920489	1.56829	0.778639	0.0450792	0.419348	0.130462	-0.00947468	0.199633	-0.0255847	Control
C6E7	1.60919	-0.534761	-0.992291	-1.3411	-0.51005	-0.615133	-0.020362	-0.585425	-0.581661	0.151158	Control
C6E8	-0.515864	-0.372172	-0.328099	-1.25869	-0.366055	-0.346798	0.517285	-0.436029	-0.379	0.340318	Control
C6E9	-0.600429	-0.469623	-0.726197	0.801679	-0.452361	4.13489	0.509986	-0.525573	-0.500469	0.602226	Control
C6F1	-0.540398	-0.400444	-0.443594	-1.27302	-0.391094	-0.393459	0.108428	-0.462007	-0.414241	0.305091	Control
C6F10	-0.457106	-0.304462	-0.051494	1.01599	-0.306087	-0.235049	0.0949179	-0.373813	-0.294602	-0.769092	Control
C6F11	-0.610952	-0.481749	-0.775731	-1.31423	-0.4631	-0.527643	0.499318	-0.536715	-0.515583	0.237371	Control
C6F12	-0.567593	-0.431784	-0.571619	0.472917	-0.418849	-0.445181	0.2796	-0.490804	-0.453304	0.170712	Control
C6F2	2.61692	-0.339029	-0.192706	0.634305	-0.336702	-0.2921	0.0834113	2.44779	-0.337689	-0.511055	Control
C6F3	-0.513359	-0.369285	-0.316306	-1.25723	-0.363498	-0.342034	0.113994	-0.433377	-0.375402	-1.0067	Control
C6F4	-0.0359602	0.180856	1.93108	1.142	3.01214	0.565914	0.704033	0.0721262	0.310327	0.25029	Control
C6F5	-0.222989	2.50328	1.05063	1.20635	-0.0671492	0.210211	0.290111	-0.125912	0.0416817	-0.581325	Control
C6F6	1.54524	-0.178058	0.464877	0.788493	-0.194139	-0.0264346	0.439188	-0.257666	-0.137045	0.149019	Control
C6F7	-0.543855	-0.404428	-0.459868	0.750981	-0.394622	-0.400033	0.037719	-0.465668	3.42221	0.283908	Control
C6F8	-0.0775185	3.26765	1.73544	0.785727	0.0813161	0.486876	0.0904896	0.0281214	0.250633	-0.342789	Control
C6F9	-0.232004	3.26911	1.00819	1.05413	3.06187	0.193066	-0.0224652	-0.135458	0.0287326	-3.68479	Control
C6G1	-0.625941	-0.499023	-0.846297	0.860502	-0.478399	-0.556151	0.128024	2.62518	3.35067	0.445491	Control
C6G10	-0.865743	-0.775364	-1.97518	-1.46305	-0.723138	3.53461	-0.0457857	-0.806506	-0.881563	0.0589419	Control
C6G11	-0.413779	-0.254533	0.15247	-1.19906	-0.261868	-0.152647	-0.208953	-0.327935	-0.232368	0.160433	Control
C6G12	-0.738745	-0.629015	-1.37733	0.926548	-0.593525	4.90467	0.0834309	-0.672032	-0.699145	-0.1921	Control
C6G2	-0.391561	-0.228929	0.257064	1.0159	-0.239193	-0.110392	0.228087	-0.304409	-0.200454	-3.88234	Control
C6G3	1.86617	-0.11753	0.712141	1.11383	3.01382	0.0734606	-0.517339	-0.202049	-0.0615992	-3.76265	Control
C6G4	-0.387125	-0.223818	0.277945	-1.1835	-0.234666	-0.101955	0.84783	2.58562	-0.194082	0.672853	Control
C6G5	-0.133816	0.068089	1.47042	0.580598	0.0238593	0.379805	0.651548	-0.0314904	0.169768	0.535594	Control
C6G6	-0.465451	-0.314078	-0.0907765	0.444546	-0.314604	-0.25092	0.161014	-0.382648	-0.306588	0.445559	Control
C6G7	1.37736	-0.831172	-2.20316	0.159068	-0.772564	-1.10433	-0.837017	-0.857786	-0.951125	-0.55524	Control
C6G8	-0.543241	-0.403721	-0.45698	0.528266	-0.393996	-0.398867	-0.139371	-0.465018	-0.418325	0.406054	Control
C6G9	-0.506166	3.02666	-0.282444	1.09873	3.00758	3.76957	-0.34287	-0.42576	-0.36507	0.00408981	Control
C6H1	-0.437054	-0.281354	0.0429019	-1.21266	-0.285622	-0.196913	0.667345	-0.35258	-0.2658	0.0961205	Control
C6H10	-1.03949	-0.422067	-0.531925	0.603339	-0.410244	-0.429144	0.277233	-0.481875	-0.441192	0.230208	Control
C6H11	-0.127825	0.0749929	1.49862	-1.03204	0.0299737	0.391199	0.615623	-0.0251467	3.90766	0.19364	Control
C6H12	1.56596	-0.248615	0.176644	-1.19606	-0.256627	-0.142881	0.312297	-0.322498	-0.224992	0.750097	Control
C6H3	-0.390453	-0.227652	0.26228	0.424936	-0.238062	-0.108284	0.028524	2.56484	-0.198862	0.352573	Control
C6H4	-0.550448	-0.412026	-0.490908	-1.27889	-0.401351	-0.412573	0.40351	-0.47265	-0.428677	-0.336078	Control
C6H5	-0.527141	-0.385167	-0.381186	1.02952	-0.377564	-0.368246	0.279432	-0.44797	-0.395198	0.331939	Control
C6H6	0.94886	-0.409593	-0.480965	1.11332	-0.399196	-0.408557	0.323122	-0.470413	-0.425644	0.354936	Control
C6H7	-0.25788	-0.074879	0.886376	0.912948	-0.102759	0.143852	0.658823	-0.162858	-0.00843622	0.605713	Control
C6H8	-0.459631	3.51887	-0.0633789	1.05245	2.7082	-0.239851	0.380137	-0.376486	-0.298228	0.0754168	Control
C6H9	1.47799	-0.086541	0.838736	0.515064	-0.113088	0.124605	0.708124	2.7074	-0.0229724	0.561284	Control
P6A1	-0.513207	-0.36911	-0.31559	-1.25714	-0.363343	-0.341745	0.512804	-0.433215	-0.375184	-0.00692455	PolyIC
P6A10	-0.417875	-0.259253	0.13319	-1.20146	-0.266048	-0.160437	0.378181	3.11284	-0.238251	1.10225	PolyIC
P6A11	-0.679066	-0.560242	-1.09639	-1.35401	-0.532617	-0.657188	0.407369	-0.608839	-0.613422	0.15439	PolyIC
P6A12	-0.237355	-0.0512258	0.983002	-1.09602	-0.081811	0.182889	0.813459	-0.141124	0.0210466	0.470834	PolyIC
P6A2	-0.712306	-0.598546	-1.25286	0.815544	-0.566541	-0.720404	0.0211823	-0.644035	-0.661167	0.109503	PolyIC
P6A3	-0.619979	-0.492152	-0.81823	0.357217	-0.472314	-0.544812	0.377533	-0.546274	-0.528551	-4.16513	PolyIC
P6A4	-0.336693	-0.165701	0.51536	0.874069	2.86109	-0.00603943	0.567452	-0.246311	-0.121642	0.633608	PolyIC
P6A5	2.47701	-0.152057	0.571096	0.989421	-0.171111	0.0164779	0.169231	-0.233774	-0.104635	-3.79975	PolyIC
P6A6	-0.792217	-0.690634	-1.62905	-1.4201	-0.648098	-0.872385	0.377404	2.25222	-0.77595	0.172789	PolyIC
P6A7	-0.27398	2.97935	0.810583	0.993242	-0.119191	0.113231	0.542376	-0.179906	-0.0315623	-3.73676	PolyIC
P6A8	-0.888103	-0.801131	-2.08044	-1.47611	-0.745959	-1.05475	0.121855	-0.830182	-0.913681	0.0856291	PolyIC
P6A9	-0.443515	-0.288799	0.0124884	0.452829	-0.292216	-0.2092	0.521287	-0.359421	-0.275079	0.403193	PolyIC
P6B10	-0.394859	-0.232729	0.241541	0.64979	-0.242558	-0.116663	0.452855	-0.3079	-0.20519	0.494315	PolyIC
P6B11	2.7321	-0.0922469	0.815426	0.675359	-0.118141	0.115188	0.147274	-0.178817	-0.0300846	0.426748	PolyIC
P6B12	-0.76308	-0.657058	-1.49189	0.258984	-0.618361	-0.816971	0.0769753	-0.697799	2.97624	0.0477371	PolyIC
P6B2	-1.33786	0.100437	1.60256	-1.01915	0.0525079	0.433191	0.461283	2.86761	0.210088	0.478426	PolyIC
P6B3	-0.870456	-0.780795	-1.99737	1.02709	-0.727948	-1.02119	-3.7205	-0.811497	-0.888333	0.285723	PolyIC
P6B5	-0.456808	-0.304118	-0.0500908	-1.2242	-0.305783	-0.234483	0.47254	-0.373497	-0.294174	0.12934	PolyIC
P6B6	3.63627	-0.179249	0.460013	1.20804	-0.195194	-0.0283999	-3.17149	-0.25876	-0.138529	0.0171885	PolyIC
P6B7	-0.266828	2.91989	0.844252	1.05797	-0.111892	0.126834	0.377026	-0.172333	-0.0212891	-3.72791	PolyIC
P6B8	-0.330392	-0.15844	0.545021	-1.15036	-0.176764	0.00594376	0.666574	2.97822	-0.112591	0.239769	PolyIC
P6B9	-0.370312	-0.204442	0.357098	-1.17367	-0.217505	-0.0699775	0.0861269	-0.281908	-0.169931	0.59289	PolyIC
P6C1	2.566	-0.170158	0.49715	-1.1563	-0.187143	-0.0133963	0.702945	-0.250406	-0.127198	0.196416	PolyIC
P6C10	-0.308782	-0.133537	0.646753	-1.13774	-0.154709	0.0470437	0.713072	-0.216756	-0.0815506	0.621383	PolyIC
P6C11	-0.553502	-0.415546	-0.505284	0.352421	-0.404468	-0.418381	0.44338	-0.475883	-0.433064	0.627021	PolyIC
P6C12	-0.261568	-0.0791283	0.869018	-1.11016	-0.106523	0.136839	0.444364	-0.166763	-0.0137327	0.558084	PolyIC
P6C3	-0.217034	-0.0278084	1.07866	0.776596	-0.0610715	0.221537	0.628978	-0.119607	0.0502355	0.613045	PolyIC
P6C4	-0.397257	3.70719	0.23025	1.02208	3.1917	-0.121225	0.319039	-0.31044	-0.208635	-3.88939	PolyIC
P6C5	-0.833105	-0.737752	-1.82153	0.779265	-0.689827	-0.950148	-0.539635	-0.771946	-0.834681	0.161972	PolyIC
P6C6	2.37557	-0.336531	-0.182499	-1.24062	-0.334489	-0.287976	0.406157	-0.40328	-0.334575	0.280529	PolyIC
P6C7	-0.551164	-0.412851	-0.494277	0.376064	-0.402082	-0.413935	0.613774	-0.473408	-0.429705	0.182737	PolyIC
P6C8	-0.281634	-0.102252	0.774554	-1.12188	-0.127002	0.0986754	0.711537	-0.18801	-0.0425557	0.747819	PolyIC
P6C9	1.97196	-0.168949	0.50209	1.09786	2.70466	-0.0114005	-3.16209	-0.249295	-0.125691	-3.45198	PolyIC
P6D1	-0.147054	0.0528344	1.4081	1.15806	0.0103492	0.354629	0.813602	-0.0455073	0.150754	-0.0546529	PolyIC
P6D10	-0.130305	0.0721348	1.48694	1.00928	0.0274424	0.386482	0.50536	-0.027773	0.174811	0.503435	PolyIC
P6D12	2.21451	0.0704831	1.4802	1.15456	0.0259796	0.383756	0.449917	-0.0292907	0.172752	0.0902178	PolyIC
P6D2	-0.511589	-0.367247	-0.307977	-1.25619	-0.361692	-0.338669	0.109275	-0.431503	-0.372861	-0.0929758	PolyIC
P6D3	-0.508274	-0.363426	-0.29237	1.12407	-0.358309	-0.332364	0.191789	-0.427993	-0.368099	0.497027	PolyIC
P6D4	-0.442208	-0.287294	0.0186394	0.963077	-0.290883	-0.206715	0.27556	-0.358038	-0.273203	-0.21458	PolyIC
P6D5	-0.261874	3.30211	0.867574	1.10275	2.75473	0.136256	-3.08044	-0.167087	-0.0141731	-0.398855	PolyIC
P6D6	-0.249718	-0.065473	0.924801	0.512017	-0.0944288	0.159375	0.536096	-0.154215	0.00328808	0.0737166	PolyIC
P6D7	2.09223	0.107584	1.63176	-1.01552	0.0588378	0.444987	0.637419	0.00479994	0.218997	0.697044	PolyIC
P6D8	-0.311166	-0.136284	0.63553	1.10045	-0.157142	0.0425093	0.334739	-0.219281	-0.0849752	0.540028	PolyIC
P6D9	-0.50875	-0.363975	-0.294611	1.11454	-0.358794	-0.333269	-3.34008	-0.428497	-0.368782	0.24124	PolyIC
P6E1	-0.908572	-0.824718	-2.1768	0.930792	-0.766849	-1.09368	-0.159941	-0.851856	-0.943081	0.308332	PolyIC
P6E10	1.40014	-0.328425	-0.149389	0.541272	-0.327311	-0.274599	0.230254	-0.395832	-0.324472	0.435082	PolyIC
P6E11	-0.513038	-0.368916	-0.314795	0.392005	-0.36317	4.27451	0.574202	-0.433037	-0.374941	0.33169	PolyIC
P6E12	-0.351426	-0.182678	0.446004	-1.16264	-0.198231	-0.0340592	0.494782	-0.261911	-0.142804	-0.146583	PolyIC
P6E3	-0.518045	2.79158	-0.338367	1.12658	-0.368281	-0.350947	-0.0200925	-0.438339	-0.382133	-0.915	PolyIC
P6E4	-0.227312	-0.0396536	1.03028	-1.09015	-0.0715621	0.201987	0.196591	-0.130491	0.0354709	0.674867	PolyIC
P6E5	-0.392549	-0.230068	0.252413	-1.18666	-0.240201	-0.11227	0.0820227	2.8619	-0.201873	0.537821	PolyIC
P6E6	-0.487739	-0.339762	-0.195701	-1.24226	-0.337351	-0.293309	-0.118833	2.49052	-0.338603	0.116849	PolyIC
P6E7	-0.385431	-0.221865	0.285923	-1.18251	-0.232936	-0.0987326	0.559177	-0.297918	-0.191648	-0.407671	PolyIC
P6E8	-0.772785	-0.668242	-1.53758	0.643749	-0.628266	-0.835429	-0.0787791	-0.708076	-0.748039	0.0657985	PolyIC
P6E9	-0.194465	3.39816	1.18491	0.547472	3.11784	0.264458	0.665179	-0.0957101	0.0826521	0.613036	PolyIC
P6F1	-0.36215	-0.195037	0.395518	1.00082	-0.209176	-0.0544558	0.486858	-0.273267	-0.158208	0.845076	PolyIC
P6F10	-0.157958	0.0402686	1.35677	0.555495	-0.000779637	0.33389	0.796028	-0.0570536	3.74067	0.293037	PolyIC
P6F11	-0.173216	0.0226857	1.28494	0.936119	-0.0163518	0.304872	0.591322	-0.0732098	0.113174	1.01493	PolyIC
P6F12	-0.478085	-0.328637	-0.150252	-1.23662	-0.327498	-0.274948	-3.30783	-0.396026	-0.324735	0.351218	PolyIC
P6F2	-0.358523	-0.190857	0.412595	0.808303	-0.205474	-0.0475567	-0.201637	-0.269425	-0.152998	0.161574	PolyIC
P6F3	-0.618224	-0.490129	-0.809965	-1.31848	-0.470522	-0.541473	-0.0341993	2.3912	-0.526029	0.220263	PolyIC
P6F4	-0.46089	-0.308822	-0.069305	-1.22658	-0.309949	-0.242245	0.355177	-0.377819	-0.300036	0.232437	PolyIC
P6F5	2.30542	-0.214221	0.31715	-1.17863	-0.226166	-0.0861165	0.362283	-0.290894	-0.18212	-1.07794	PolyIC
P6F6	0.348852	-0.396658	-0.428126	1.03468	-0.38774	-0.38721	-0.338807	-0.458528	3.38012	0.553696	PolyIC
P6F7	-0.433608	-0.277382	0.0591274	-1.21064	-0.282105	-0.190358	0.492564	-0.348931	-0.260849	0.190158	PolyIC
P6F8	-0.266303	-0.0845849	0.846727	-1.11292	-0.111355	0.127833	0.160808	-0.171776	-0.0205342	0.52781	PolyIC
P6F9	-0.315092	-0.140808	0.61705	-1.14142	-0.161149	0.0350434	0.523837	-0.223438	-0.0906138	0.387048	PolyIC
P6G1	2.02325	-0.438517	-0.599125	0.671933	-0.424812	-0.456294	0.0351466	-0.496991	-0.461697	0.267955	PolyIC
P6G10	-0.18702	0.0067779	1.21995	0.919615	-0.0304404	0.278618	-0.175679	-0.0878268	0.0933459	0.00951817	PolyIC
P6G11	-0.194	-0.00126498	1.1871	0.832559	-0.0375635	0.265344	0.721375	-0.0952171	0.0833208	0.789913	PolyIC
P6G12	0.298444	0.566214	3.50531	0.873174	0.46502	1.20191	-2.49114	0.426217	0.790661	0.955617	PolyIC
P6G2	-0.427388	-0.270215	0.0884063	-1.20701	-0.275757	-0.17853	0.570273	-0.342345	-0.251915	0.729057	PolyIC
P6G3	-0.532214	-0.391013	-0.405066	0.83912	-0.382741	-0.377893	0.280337	-0.453341	-0.402485	0.214309	PolyIC
P6G4	-0.361589	-0.19439	0.39816	0.943609	-0.208603	-0.0533883	-0.186159	-0.272672	-0.157402	0.394633	PolyIC
P6G5	-1.0001	0.0809207	1.52283	-1.02904	0.0352236	0.400982	1.08615	-0.0197	0.185762	0.756554	PolyIC
P6G6	-0.467975	3.32908	-0.102662	1.1449	-0.31718	-0.255721	0.0921363	-0.385322	-0.310214	-0.430216	PolyIC
P6G7	2.82496	3.02703	0.841812	1.21093	-0.112421	0.125848	-3.08619	-0.172882	-0.0220339	-0.167436	PolyIC
P6G8	-0.345212	-0.175517	0.475258	-1.15901	-0.191889	-0.0222406	0.410569	-0.255331	-0.133878	0.349449	PolyIC
P6G9	-0.317896	-0.14404	0.603848	1.04495	-0.164011	0.0297098	0.329984	-0.226407	-0.0946421	-0.284719	PolyIC
P6H10	0.0479454	0.277546	2.32607	0.594743	0.209363	0.725491	0.349906	2.85387	0.430848	1.17719	PolyIC
P6H11	1.23539	-0.432948	-0.576373	0.496856	-0.41988	-0.447102	0.184968	-0.491873	-0.454755	-0.424503	PolyIC
P6H12	-0.313278	-0.138718	0.625588	0.385911	-0.159297	0.038493	0.150501	-0.221517	-0.0880085	0.345828	PolyIC
P6H2	-0.473183	-0.322988	-0.127177	0.58369	-0.322495	-0.265626	-3.30268	-0.390836	-0.317695	0.249611	PolyIC
P6H3	-0.475125	-0.325225	-0.136317	-1.23489	-0.324477	-0.269318	0.525649	2.50525	-0.320483	0.201414	PolyIC
P6H4	-0.250647	-0.0665438	0.920427	-1.10378	-0.0953772	0.157608	0.309709	-0.155199	0.00195337	0.665084	PolyIC
P6H5	1.99348	-0.362377	-0.288086	0.374778	-0.35738	-0.330633	0.566745	-0.427029	3.48507	0.127807	PolyIC
P6H6	-0.607136	-0.477352	-0.757768	-1.312	-0.459206	-0.520386	-0.144129	-0.532674	3.6944	0.323472	PolyIC
P6H7	-0.403199	-0.242341	0.202277	-1.19288	-0.25107	-0.132525	-0.0850356	-0.316732	-0.21717	0.107015	PolyIC
P6H8	-0.576356	-0.441881	-0.612869	0.762625	-0.427792	-0.461846	0.470397	-0.500082	-0.46589	-0.0112788	PolyIC
P6H9	-0.772127	-0.667482	-1.53447	0.241873	-0.627594	-0.834176	0.346756	-0.707378	-0.747093	0.0203258	PolyIC
C7A1	-0.113021	-0.0740695	0.675043	-1.18519	2.65542	0.199864	0.717497	0.150348	0.0744135	0.330254	Control
C7A10	-0.427869	-0.523859	-0.474663	-1.45964	2.18456	-0.500284	0.411582	3.12956	-0.482653	0.109772	Control
C7A12	-0.3718	-0.443759	-0.269921	-1.41077	-0.428296	-0.375599	0.274497	-0.336609	-0.383449	0.393789	Control
C7A2	-2.04968	-0.171566	0.425833	-1.24468	-0.153666	0.0481005	0.278808	0.0219259	-0.0463359	0.444743	Control
C7A4	-0.0488083	0.0176643	0.909523	-1.12922	0.0372571	0.342658	0.943331	0.27118	0.188026	0.0772646	Control
C7A5	-0.436829	-0.53666	-0.507385	0.628692	-0.522029	-0.52021	0.402152	-0.458978	-0.498507	0.581604	Control
C7A6	-0.218654	-0.224976	0.28931	-1.27727	-0.207555	-0.0350391	0.0448714	-0.0484268	3.19557	-0.0204378	Control
C7A7	-0.345771	-0.406575	-0.174875	0.83611	-0.390779	-0.317718	-0.0854418	-0.28763	-0.337396	-0.624453	Control
C7A8	-0.338946	-0.396825	-0.149951	0.883877	-0.380941	-0.30254	-0.141617	-0.274786	-0.32532	-0.209748	Control
C7A9	-0.31014	-0.355672	-0.0447612	-1.35702	-0.339421	-0.238482	0.265815	-0.22058	3.10987	0.786774	Control
C7B10	-0.156845	-0.136676	0.515014	-1.22339	-0.118465	0.10241	0.386129	0.0678825	-0.00312517	0.790344	Control
C7B11	-0.182546	-0.173393	0.421162	-1.2458	-0.15551	0.045256	1.03463	0.0195189	-0.0485991	1.02439	Control
C7B2	-0.197391	-0.1946	0.366956	0.785991	-0.176907	0.0122455	0.361226	-0.00841455	-0.0748636	0.47128	Control
C7B3	-0.373535	-0.446239	-0.276259	0.240581	-0.430798	-0.379459	0.361803	-0.339875	-0.38652	1.1424	Control
C7B4	-0.168462	-0.153273	0.472592	0.803924	-0.13521	0.0765757	0.690622	0.0460216	-0.0236798	-0.874936	Control
C7B5	-0.400553	-0.484836	-0.374918	-1.43583	-0.469741	-0.43954	0.275917	-0.390716	-0.434323	0.277926	Control
C7B6	-0.447882	2.11913	-0.547746	-1.47709	-0.53796	-0.544789	0.346648	-0.479777	-0.518063	0.490667	Control
C7B7	-0.378899	-0.453901	-0.295844	-1.41696	-0.438529	-0.391386	0.17824	-0.349967	-0.396009	-0.134497	Control
C7B8	-0.354151	-0.418546	-0.205474	-1.39538	-0.402858	-0.336353	0.499048	-0.303398	-0.352222	-0.13493	Control
C7B9	-0.256493	-0.206016	0.337773	0.447701	-0.188426	-0.00552607	0.78436	-0.0234529	-0.0890034	-0.454696	Control
C7C1	-0.267666	2.08411	0.110338	1.02474	-0.278199	-0.14403	0.473724	-0.140654	-0.199202	-0.461741	Control
C7C10	-0.419476	-0.51187	-0.444018	0.834526	-0.497016	-0.481621	-0.199521	-0.426324	-0.467804	0.306104	Control
C7C11	-2.1566	-0.821121	-1.23449	-1.64103	-0.809035	4.19333	-3.10056	-0.833672	-0.850813	-1.80697	Control
C7C12	-0.1463	2.5372	0.553518	-1.2142	2.47763	0.125858	0.159934	0.0877245	0.0155314	0.0244837	Control
C7C2	0.4646	-0.528717	-0.48708	0.65146	-0.514014	-0.507845	0.281015	-0.448515	-0.488669	-0.274348	Control
C7C3	-0.387713	2.08924	-0.32803	0.504163	-0.451233	-0.410987	0.432347	-0.366554	-0.411605	0.427434	Control
C7C4	-0.399173	-0.482865	-0.36988	0.538562	-0.467752	-0.436472	0.126884	-0.388119	-0.431882	-0.255781	Control
C7C5	0.0984622	-0.438818	-0.257291	-1.40775	-0.423311	-0.367908	0.289891	-0.3301	-0.377329	0.374287	Control
C7C6	-0.092759	-0.0451235	0.749032	0.965079	2.89425	0.244922	0.47415	0.188476	0.110263	0.855736	Control
C7C7	-0.683762	-0.889427	-1.40909	0.764857	-0.877953	2.52716	0.103003	-0.923645	-0.935411	0.206621	Control
C7C8	-0.279568	-0.311998	0.0668731	0.486254	-0.295356	-0.170499	-0.0678682	-0.163053	-0.220262	-0.378702	Control
C7C9	-0.0943804	-0.0474397	0.743111	0.493873	-0.0284296	0.241316	0.159779	0.185425	0.107395	0.792614	Control
C7D10	-1.31553	2.38889	0.212779	-1.29554	2.41456	-0.0816452	0.804588	-0.0878649	-0.149567	-0.0644181	Control
C7D11	-0.0207136	-0.290818	0.121011	-1.31745	-0.273986	-0.13753	-0.0255573	3.33474	-0.194031	0.656126	Control
C7D12	-0.458793	-0.568038	-0.587588	0.156699	-0.553687	-0.569052	0.522219	-0.500309	-0.537368	0.299996	Control
C7D2	-0.526445	-0.417397	-0.202535	0.951686	-0.401698	-0.334563	0.285118	-0.301884	-0.350799	-0.454271	Control
C7D3	-0.400497	-0.382939	-0.114457	0.262287	-0.366931	3.34392	0.434129	-0.256496	-0.308122	0.259107	Control
C7D4	-0.266127	-0.292796	0.115957	0.482525	2.33906	-0.140608	0.701327	-0.137759	-0.19648	0.990615	Control
C7D5	0.979671	2.1159	-0.130424	-1.37747	-0.373234	-0.290649	0.112301	-0.264724	-0.315859	-0.526373	Control
C7D6	1.91625	-0.472154	-0.342501	0.567275	2.38307	-0.419799	0.104973	-0.374011	-0.418616	0.17626	Control
C7D7	-0.236136	-0.249951	0.225472	0.603169	-0.232753	-0.0739153	0.27859	-0.0813238	-0.143417	0.252752	Control
C7D8	-0.302739	-0.3451	-0.0177386	0.440741	-0.328754	-0.222026	0.614718	-0.206655	-0.261259	0.421939	Control
C7D9	-0.301278	-0.343013	-0.0124035	0.307969	-0.326648	-0.218777	0.504187	-0.203905	-0.258674	0.0571383	Control
C7E1	-0.373457	-0.446126	-0.275971	0.995412	-0.430684	-0.379284	-0.0078692	-0.339727	-0.38638	0.166813	Control
C7E10	2.40505	-1.09421	-1.93254	0.514518	-1.08457	-1.3881	-3.36121	-1.19339	-1.18903	-1.0282	Control
C7E11	-0.312101	-0.358474	-0.0519238	0.956127	1.78274	-0.242844	-2.65897	-0.224271	-0.277823	0.527629	Control
C7E12	-0.3852	-0.462903	-0.318854	0.192907	-0.447611	-0.405399	0.233572	-0.361825	-0.407159	0.295045	Control
C7E2	-0.501011	1.97194	-0.741753	0.628123	-0.614539	-0.662936	0.198319	-0.579753	-0.612065	0.026407	Control
C7E3	-0.304729	-0.347943	-0.0250038	-1.3523	-0.331622	2.99367	0.473111	-0.210399	3.03353	-0.00395983	Control
C7E4	-0.219857	2.82081	0.284915	0.607482	-0.20929	-0.0377154	0.0143261	-0.0506915	-0.114615	0.471873	Control
C7E5	-1.91385	-0.386309	-0.123071	-1.12885	-0.370331	-0.286171	0.186719	-0.260934	3.03167	0.827058	Control
C7E6	-0.141174	-0.114289	0.572237	0.658111	2.47485	3.64789	0.310278	0.0973708	0.0246013	0.434126	Control
C7E7	-0.128904	2.52302	0.617044	-1.19904	-0.078191	0.164544	0.220087	0.120461	0.0463115	0.0515421	Control
C7E8	-0.184111	-0.175628	0.41545	1.03234	-0.157765	0.0417773	-2.48445	0.0165752	-0.0513669	-0.417475	Control
C7E9	-0.563123	-0.717082	-0.968561	0.282959	-0.704065	-0.801057	0.318286	-0.696631	-0.72196	-0.192081	Control
C7F1	-0.315752	-0.36369	-0.0652549	0.232286	2.28406	-0.250962	0.371494	-0.231141	-0.284282	0.557514	Control
C7F10	-0.252199	-0.272898	0.166817	0.45949	-0.255906	-0.109635	0.545664	-0.11155	-0.171837	0.471886	Control
C7F11	-2.01086	-0.406673	-0.175124	0.887932	-0.390878	-0.31787	0.325155	-0.287758	-0.337517	-0.471412	Control
C7F12	-0.596022	-0.764082	-1.0887	-1.60622	-0.751486	3.56232	-3.04611	-0.758539	-0.78017	-1.89066	Control
C7F2	-0.00653175	0.0780603	1.0639	0.526882	3.18272	0.436671	0.30412	0.350734	0.262827	0.953216	Control
C7F3	-0.326429	-0.378942	-0.104242	-1.37122	-0.362899	-0.274705	0.32299	-0.251232	-0.303173	0.244881	Control
C7F4	-0.358671	-0.425003	-0.221979	0.243334	-0.409372	-0.346404	-2.72247	-0.311903	2.88914	0.770352	Control
C7F5	-0.501059	-0.628418	-0.741927	0.840353	-0.614608	-0.663042	-0.0924153	-0.579842	-0.61215	-0.040912	Control
C7F6	-0.0182218	0.06136	1.02121	0.890101	0.0813439	0.410675	0.511224	0.328737	0.242143	0.446648	Control
C7F7	-0.151909	2.45504	0.533037	0.957517	-0.11135	0.113386	0.322973	0.0771703	0.00560777	-0.889637	Control
C7F8	-0.40281	-0.48806	-0.383158	0.348193	2.01977	-0.444559	0.197438	-0.394962	-0.438316	0.414267	Control
C7F9	-0.226993	-0.23689	0.258859	-1.28454	-0.219575	-0.0535834	0.903047	-0.064119	-0.12724	0.275331	Control
C7G1	-0.423537	-0.517671	-0.458845	0.478787	-0.502869	-0.49065	0.26675	-0.433965	-0.474988	0.256624	Control
C7G10	-0.325549	-0.377686	-0.10103	0.846037	-0.361631	-0.272748	-0.105803	-0.249576	-0.301616	0.076069	Control
C7G11	-0.135627	-0.106364	0.592495	-1.2049	-0.0878812	0.149594	0.0954812	0.10781	0.0344166	0.53177	Control
C7G12	-0.435839	-0.535246	-0.503769	-1.46659	-0.520601	-0.518008	0.300748	-0.457115	-0.496755	-0.379694	Control
C7G3	-0.470583	-0.58488	-0.630639	0.914008	-0.57068	-0.59527	-0.332047	-0.522494	-0.558228	-0.369215	Control
C7G5	-0.863401	-0.11134	0.579777	0.601207	-0.0929013	0.141849	0.505692	0.101256	0.0282543	-0.143336	Control
C7G6	-0.29185	-0.329544	0.0220255	0.529913	-0.313058	-0.19781	0.676848	-0.186164	-0.241992	-0.0803396	Control
C7G7	-0.285591	-0.320603	0.0448794	-1.33562	-0.304037	-0.183892	0.418149	-0.174386	-0.230919	0.579556	Control
C7G8	-0.0985542	-0.0534024	0.72787	0.748824	-0.0344456	0.232035	0.64713	0.177571	0.10001	0.706905	Control
C7G9	-0.665361	-0.86314	-1.3419	0.628331	-0.85143	-1.02841	0.331945	-0.889018	2.47373	0.120231	Control
C7H1	-0.374419	-0.447501	-0.279486	0.261665	-0.432072	-0.381424	0.133268	-0.341538	-0.388083	0.717578	Control
C7H10	0.640585	2.5448	0.106732	1.11235	-0.279623	-0.146225	-2.59973	-0.142513	-0.20095	-5.57896	Control
C7H11	-0.455393	-0.56318	-0.575171	-1.48364	-0.548785	-0.56149	0.566296	-0.49391	-0.531351	0.354492	Control
C7H12	-0.487921	-0.60965	-0.693953	0.696814	-0.595671	-0.633826	0.124675	-0.55512	-0.588905	0.254648	Control
C7H2	4.38498	-0.164157	0.444769	-1.24016	-0.146192	0.0596323	0.0674407	0.0316841	-0.0371607	-0.566671	Control
C7H3	4.07856	-0.398634	-0.154576	0.340461	-0.382767	-0.305357	0.30281	-0.277169	-0.327561	-0.0554021	Control
C7H4	-0.286966	-0.322567	0.0398593	-1.33682	-0.306019	-0.18695	0.695006	3.61561	-0.233351	-0.275581	Control
C7H6	-0.253077	-0.274153	0.16361	0.51221	-0.257172	-0.111588	0.594403	-0.113202	-0.173391	0.639883	Control
C7H7	-0.285088	-0.319884	0.0467176	-1.33518	-0.303312	-0.182773	-0.066521	-0.173439	-0.230028	-1.09217	Control
C7H8	-0.321413	-0.371778	-0.0859291	0.805568	-0.355671	-0.263552	0.263241	-0.241795	-0.2943	0.548944	Control
C7H9	-0.14608	2.79776	0.554324	0.791795	2.47949	0.126349	0.630979	0.0881396	0.0159217	0.0872425	Control
P7A10	-0.412305	-0.501625	-0.417831	0.347413	-0.48668	-0.465673	-2.79561	-0.412829	-0.455116	0.654141	PolyIC
P7A4	-0.669123	2.01349	-1.35563	0.732378	-0.856852	-1.03678	0.0463519	-0.896096	-0.909508	-0.0903549	PolyIC
P7A5	-0.461549	-0.571974	-0.597651	0.933715	-0.557659	-0.57518	-2.86275	-0.505494	-0.542244	0.131941	PolyIC
P7A6	-0.441277	-0.543014	-0.523625	0.5543	-0.528439	-0.5301	0.220432	-0.467347	-0.506376	0.363725	PolyIC
P7A7	-0.546096	2.18268	-0.906385	0.938859	-0.679523	-0.763193	0.022746	-0.66459	-0.691834	-0.671938	PolyIC
P7A8	-0.376923	-0.451078	-0.288629	0.915636	-0.435681	-0.386992	0.496289	-0.346249	3.34475	1.16782	PolyIC
P7A9	-0.364285	-0.433024	-0.242481	0.938461	-0.417465	-0.358889	0.616081	-0.322469	-0.370154	1.20332	PolyIC
P7B10	-0.457971	-0.566864	-0.584588	0.919795	2.51907	-0.567225	0.51713	-0.498762	-0.535914	0.640959	PolyIC
P7B11	0.474176	0.764796	2.81927	-0.673333	0.791076	1.50565	0.607787	3.20837	1.11335	-0.679114	PolyIC
P7B2	1.97309	-0.409102	-0.181334	1.03517	-0.393329	-0.321652	0.619287	-0.290958	-0.340526	-0.911367	PolyIC
P7B3	-0.415193	-0.505751	-0.428377	0.90491	-0.490843	-0.472096	-0.228211	-0.418264	-0.460226	-5.95902	PolyIC
P7B4	1.10851	-0.906044	-1.45157	0.802734	-0.894719	-1.0952	0.229468	-0.945532	-0.955991	0.0272191	PolyIC
P7B5	3.64757	-0.755488	-1.06673	0.933416	-0.742815	-0.86084	-3.03791	-0.747219	-0.769526	0.182175	PolyIC
P7B6	-0.304312	-0.347347	-0.0234823	-1.35194	-0.331021	-0.225523	0.488262	3.54411	3.38548	1.04245	PolyIC
P7B7	-0.507075	-0.637013	-0.763897	-1.52869	-0.62328	-0.676421	0.287305	-0.591164	-0.622795	0.295555	PolyIC
P7B8	2.92691	-0.554683	-0.553452	-1.47845	-0.540213	-0.548264	0.670464	3.69252	-0.520828	0.753952	PolyIC
P7B9	-0.531804	-0.672341	-0.854197	1.09031	-0.658923	-0.731412	0.580673	-0.637697	3.00266	0.51717	PolyIC
P7C10	-0.431648	-0.529258	-0.488464	-1.46294	-0.51456	-0.508688	-2.82198	-0.449228	-0.489339	0.767389	PolyIC
P7C11	-0.261002	-0.285475	0.13467	-1.31419	-0.268595	-0.129212	1.21427	3.66453	-0.187413	0.598382	PolyIC
P7C2	-0.366562	-0.436277	-0.250794	0.350255	-0.420746	-0.363951	0.379515	-0.326752	-0.374181	0.31471	PolyIC
P7C3	-0.501839	-0.629533	-0.744778	-1.52412	-0.615733	-0.664777	-0.192894	3.29494	-0.613531	0.559264	PolyIC
P7C4	-0.265291	-0.291602	0.119009	1.15354	-0.274777	-0.138749	-2.59514	-0.136186	-0.195001	0.73821	PolyIC
P7C5	0.749459	-0.826131	-1.2473	-1.64408	-0.81409	-0.970803	-0.0018204	-0.84027	-0.857017	-0.879101	PolyIC
P7C6	-0.413628	-0.503515	-0.422661	0.814106	-0.488586	-0.468615	-0.0644704	-0.415319	-0.457456	0.971351	PolyIC
P7C7	1.12782	-0.621032	-0.723046	-1.51894	-0.607155	-0.651544	0.209108	-0.570113	-0.603001	0.0117493	PolyIC
P7C8	-0.295812	-0.335204	0.00755693	1.00738	2.51915	-0.206621	0.664489	-0.193619	-0.249003	-0.252498	PolyIC
P7C9	-0.512765	-0.645141	-0.784673	0.718122	-0.63148	-0.689073	0.325075	-0.60187	-0.632861	0.056858	PolyIC
P7D10	0.948997	-0.611955	-0.699845	-1.5134	-0.597997	-0.637415	0.549345	-0.558157	-0.59176	-0.230884	PolyIC
P7D11	4.07802	-0.170911	0.427507	0.682568	-0.153006	0.0491197	0.858979	0.0227884	-0.045525	0.908245	PolyIC
P7D2	-0.156202	-0.135757	0.517363	1.20897	-0.117538	0.10384	-2.4464	0.0690928	-0.00198712	0.166271	PolyIC
P7D3	2.36654	-0.58842	-0.639687	1.03063	-0.574251	-0.60078	-0.076547	-0.527156	-0.562612	0.588222	PolyIC
P7D4	-0.3964	-0.478904	-0.359753	0.869437	-0.463755	3.15371	-0.24462	-0.382901	-0.426975	0.90111	PolyIC
P7D5	0.634714	2.61933	-0.128027	1.06564	2.74647	-0.289189	0.288199	-0.263488	-0.314697	-0.82977	PolyIC
P7D6	1.17722	-0.746475	-1.04369	-1.59548	-0.733722	-0.846811	0.605691	-0.735348	-0.758364	0.39911	PolyIC
P7D7	-0.361243	-0.428679	-0.231373	0.821962	-0.41308	-0.352124	0.46194	-0.316744	-0.364771	-0.61105	PolyIC
P7D8	-0.378639	-0.45353	-0.294895	-1.41673	2.45493	-0.390808	0.606805	-0.349479	-0.39555	0.0172099	PolyIC
P7D9	-0.773929	-1.01824	3.9008	0.754353	-1.00792	-1.26984	-0.135297	-1.09332	-1.09494	-0.793673	PolyIC
P7E10	-0.46185	-0.572405	-0.598751	0.960724	-0.558093	-0.57585	0.101922	-0.506061	-0.542777	-0.0127524	PolyIC
P7E11	-0.227016	-0.236923	0.258774	-1.28456	-0.219608	-0.0536352	0.261287	-0.0641628	-0.127281	-0.445455	PolyIC
P7E2	-0.202379	-0.201725	0.348742	-1.26308	-0.184096	0.00115351	0.736134	-0.0178006	-0.0836888	0.662603	PolyIC
P7E3	-0.536253	2.34706	-0.870444	1.02208	-0.665336	-0.741306	0.528903	-0.64607	3.03053	0.253937	PolyIC
P7E4	0.834096	-0.617385	-0.713725	-1.51671	-0.603476	-0.645867	0.140855	-0.565309	-0.598485	0.0735704	PolyIC
P7E5	1.10893	-0.624939	-0.733033	-1.52132	-0.611097	-0.657625	0.225641	-0.575259	-0.60784	0.48693	PolyIC
P7E6	2.52488	-1.06561	-1.85944	0.585862	-1.05571	3.26998	0.0133578	-1.15572	2.38416	0.0728845	PolyIC
P7E7	1.08232	2.20508	-0.886888	0.857366	2.53235	-0.75132	-2.97076	-0.654543	-0.682388	-0.742604	PolyIC
P7E8	0.628304	2.50552	0.313439	1.01582	-0.198031	-0.0203451	0.543431	-0.0359927	-0.100794	-5.43214	PolyIC
P7E9	-0.666494	-0.864758	-1.34603	0.846791	-0.853062	-1.03093	-0.0568801	-0.89115	-0.904857	0.378651	PolyIC
P7F10	0.525748	0.838473	3.00759	0.479782	0.865412	1.62034	0.804247	1.35235	3.32471	-0.0416721	PolyIC
P7F3	0.720733	2.83519	3.7196	0.555582	1.14646	2.05394	0.169151	1.71926	1.54959	-1.40742	PolyIC
P7F5	0.470997	0.760255	2.80766	-0.676104	0.786494	1.49858	0.0274113	2.48405	1.10773	-0.215453	PolyIC
P7F6	-0.261175	-0.285721	0.134041	0.451276	-0.268843	-0.129595	0.464118	-0.12844	-0.187718	0.729619	PolyIC
P7F7	0.917597	-0.836838	-1.27467	0.109077	-0.824893	2.17636	0.0387328	-0.854374	-0.870278	0.546847	PolyIC
P7F8	0.533982	0.850234	3.03765	-0.621201	0.877279	1.63865	0.932653	1.36785	1.21917	0.475223	PolyIC
P7F9	-0.126242	-0.0929564	0.626766	-1.19672	-0.0743536	0.170465	0.391167	2.84115	0.051022	-0.0987669	PolyIC
P7G10	0.455146	0.73761	2.74978	0.748284	0.763646	1.46333	-0.301613	1.2195	1.07968	-1.32337	PolyIC
P7G3	0.639161	2.44572	3.42173	-0.529516	1.57032	1.87254	-0.0649357	1.56577	1.40526	-0.163661	PolyIC
P7G4	-0.334835	-0.390952	-0.13494	0.862331	-0.375016	-0.293399	0.0208972	-0.267051	-0.318047	0.167889	PolyIC
P7G5	0.113106	0.248974	1.50077	0.729466	0.270637	0.702717	0.658702	0.575862	0.474504	-1.02049	PolyIC
P7G6	-0.0280424	0.0473303	0.985353	0.998621	0.0671887	0.388836	0.498048	0.310257	0.224768	0.199956	PolyIC
P7G8	-0.645815	-0.835217	-1.27052	0.77091	-0.823257	-0.984946	-3.11401	-0.852238	-0.86827	0.433466	PolyIC
P7G9	0.491925	0.790153	2.88408	0.785476	0.816659	1.54512	-0.512061	1.28871	1.14476	-0.326475	PolyIC
O1_10	-0.335956	-0.284737	-0.259706	0.746095	2.03436	-0.228864	0.529146	-0.480853	-0.234938	-1.43712	Old
O1_11	0.932578	-0.0474346	-0.00781028	-1.37525	-0.0642865	0.0884025	-0.22247	-0.306987	0.0728245	0.162966	Old
O1_12	-0.840329	-0.915642	-0.929411	-1.78043	-0.876148	3.20916	-0.620524	-0.943104	-1.05317	-0.425163	Old
O1_13	-0.270443	-0.202789	-0.172718	0.785209	-0.209558	-0.119302	-2.26422	1.88042	-0.128658	0.79893	Old
O1_14	-0.676912	-0.711228	1.70806	0.812102	-0.685	-0.799071	-2.62567	-0.793334	-0.788065	-0.656585	Old
O1_15	-0.481788	-0.467154	-0.453341	0.729134	-0.456766	-0.47275	0.552483	-0.614506	-0.471519	0.322745	Old
O1_16	-0.664815	2.6997	-0.696364	0.709094	-0.670851	-0.77884	0.62455	-0.782247	-0.768441	-2.29768	Old
O1_17	-0.635841	-0.659854	-0.657893	0.87882	-0.63696	3.08297	-0.139294	-0.755693	-0.721437	-0.765797	Old
O1_18	-1.0806	-1.21619	-1.24845	0.702807	-1.15719	-1.4742	-2.98466	-1.16331	-1.44297	-0.906896	Old
O1_19	3.05067	-0.481839	-0.46893	0.781692	-0.470498	-0.492384	-2.4626	-0.625266	-0.490565	-1.2737	Old
O1_2	-0.178202	-0.0874072	-0.0502411	0.746678	-0.101665	0.0349602	-2.18219	-0.336274	0.0209831	0.422431	Old
O1_20	-0.310224	-0.252549	3.87717	1.09055	3.46372	-0.18583	0.123839	-0.45727	-0.193193	-4.76434	Old
O1_21	-0.354248	-0.307617	-0.283994	-1.49667	-0.307583	-0.259455	0.72969	1.69833	-0.264613	0.526454	Old
O1_22	-0.303021	-0.243539	-0.215975	-1.46677	-0.247664	-0.173784	0.514078	-0.450669	-0.181509	0.561429	Old
O1_23	2.96453	-0.684546	-0.684103	0.662132	-0.66005	-0.763398	-0.60187	-0.773785	-0.753461	0.636757	Old
O1_24	-0.362985	-0.318546	-0.295595	0.75302	-0.317803	-0.274066	0.0667122	-0.505625	-0.278786	0.282836	Old
O1_25	-0.248063	-0.174794	-0.143002	0.872667	-0.18338	-0.0818731	0.700117	-0.4003	-0.0923506	-2.1491	Old
O1_26	-0.716224	-0.760402	-0.764624	0.487575	-0.730983	-0.864816	0.476095	-0.829363	-0.851841	0.162253	Old
O1_27	2.43644	-0.835398	-0.844232	-1.74298	-0.801111	-0.965082	0.141013	-0.88431	-0.949104	-0.235869	Old
O1_28	-0.474796	-0.458407	-0.444056	0.455953	-0.448587	-0.461056	0.142436	-0.608097	-0.460175	-0.621149	Old
O1_29	-0.166598	-0.0728914	4.0119	-1.38713	-0.0880911	0.0543675	0.485022	-0.325639	0.0398091	-0.582033	Old
O1_3	1.03264	1.4272	1.55752	0.468771	1.31465	2.05995	0.348413	0.773448	1.98532	0.837813	Old
O1_30	-0.762678	-0.81851	3.19702	0.691955	-0.78532	-0.942504	0.188655	0.974032	-0.927202	0.379393	Old
O1_31	3.6008	0.248828	0.306672	1.20173	0.212749	0.484497	0.272397	-0.0899223	0.457054	-0.896725	Old
O1_32	-0.0877246	0.0257687	0.069895	0.869928	0.00416608	0.186273	-2.10173	-0.253353	0.167764	0.241496	Old
O1_33	-0.66784	-0.69988	-0.70038	0.583745	-0.674388	-0.783898	0.225977	-0.785019	-0.773347	-0.114698	Old
O1_34	0.000581601	0.136228	0.187148	1.0582	0.107457	0.333955	0.259444	-0.172421	0.311021	-0.227548	Old
O1_35	-0.207986	-0.124663	-0.0897877	0.837196	-0.136502	-0.0148493	0.185587	-0.36357	-0.0273344	1.10743	Old
O1_36	-0.798927	-0.863853	-0.874437	-1.75626	-0.82772	-1.00313	0.317859	1.91909	-0.986009	-0.422186	Old
O1_37	-0.631774	2.28356	-0.652492	0.728357	1.28802	-0.723583	-0.597955	-0.751965	-0.714838	-0.117385	Old
O1_38	-0.618167	-0.637745	-0.634424	0.649246	-0.616286	-0.700826	0.73183	-0.739495	3.76064	0.4832	Old
O1_39	-0.621109	2.13309	-0.638331	0.636378	3.77796	-0.705747	0.144951	-0.742191	-0.697537	-0.0378476	Old
O1_4	-0.394387	3.16127	3.76351	0.969622	-0.354534	-0.326582	0.237716	-0.534404	-0.32973	-0.400516	Old
O1_40	3.00573	-1.21026	-1.24215	0.314461	1.32721	3.33455	0.463376	-1.15896	-1.43527	-0.0283645	Old
O1_41	1.79688	2.1476	2.34215	0.589724	-1.07108	-1.35108	0.256111	-1.09584	1.68305	-0.698327	Old
O1_42	-0.56465	-0.570802	-0.563365	0.911026	-0.553688	-0.611326	0.469921	-0.690447	-0.605944	0.510334	Old
O1_43	1.04133	-0.890215	-0.90242	0.709791	-0.852371	-1.03837	0.161885	-0.924474	-1.0202	0.741097	Old
O1_44	-0.660033	0.482658	3.44473	0.866932	-0.665257	-0.770843	-0.0185415	-0.777865	-0.760683	0.779314	Old
O1_45	-1.22737	-0.747183	-0.750593	0.710979	-0.718622	-0.847142	0.831301	-0.819678	-0.834697	0.202266	Old
O1_46	-0.693644	-0.732157	-0.734643	0.706922	-0.704571	-0.827053	0.332351	-0.808669	-0.815209	-0.0143276	Old
O1_47	-0.349933	3.54721	-0.278264	1.05089	-0.302536	-0.252238	0.535991	-0.493663	-0.257613	-0.387872	Old
O1_48	-0.593578	-0.606987	-0.601775	0.812168	0.498067	-0.659704	0.278765	-0.716959	-0.652873	0.357364	Old
O1_5	-0.158835	-0.0631812	-0.0245252	0.845076	-0.0790111	0.0673497	0.303196	-0.318524	0.0524024	-1.20138	Old
O1_6	-0.768638	-0.825966	3.24832	0.148221	-0.792292	-0.952472	-0.42492	-0.8774	-0.936872	0.182466	Old
O1_7	-0.794396	-0.858185	3.26774	0.313014	-0.82242	-0.995549	0.49524	-0.901006	3.29344	0.175622	Old
O1_8	-0.454945	-0.433576	3.9193	0.918718	-0.425368	-0.427858	-2.42829	-0.589905	-0.427972	-1.72923	Old
O1_9	-0.212221	-0.12996	-0.0954106	0.70023	3.35415	-0.0219313	-0.242549	-0.367451	-0.0342043	0.516662	Old
O2_1	0.0309265	0.174186	0.22744	0.650988	0.142951	0.384703	0.575218	-0.144611	0.36025	1.19236	Old
O2_10	-0.328717	-0.275681	-0.250094	0.845793	-0.27772	-0.216757	0.492439	-0.474218	-0.223194	0.630158	Old
O2_11	-0.803203	-0.869201	-0.880115	-0.0486849	-0.832722	2.97145	0.00388579	1.78576	-0.992945	-0.0436073	Old
O2_12	-0.0131566	3.25132	0.168906	1.08586	0.0913875	0.310979	-2.03542	-0.185012	0.288734	-1.10936	Old
O2_13	1.00193	0.263037	0.321755	1.12774	0.226036	0.503495	-1.93306	-0.0795112	2.58006	-0.528954	Old
O2_14	3.74497	0.354358	0.418692	1.0625	0.31143	0.625588	-1.86814	-0.0126026	0.593919	-0.377315	Old
O2_15	-0.125732	-0.021774	0.0194284	0.905628	-0.0402912	0.12271	0.286927	-0.288186	0.106104	-0.298468	Old
O2_16	-0.143334	-0.0437916	-0.00394319	0.423958	-0.0608798	0.0932731	1.18844	-0.304318	0.0775493	0.417094	Old
O2_17	-0.388309	-0.350223	-0.32922	0.23523	-0.347424	-0.316417	0.543543	-0.528834	-0.319869	-1.28363	Old
O2_18	-0.134029	-0.0321517	0.00841255	-1.36812	-0.0499953	0.108835	0.81858	-0.29579	0.0926454	1.23401	Old
O2_19	-0.235458	-0.159026	-0.126265	0.650143	-0.168636	-0.0607923	-2.23311	-0.388748	-0.0719013	-0.175513	Old
O2_20	-0.445553	-0.421828	-0.405228	0.925849	-0.414382	-0.412151	0.569421	-0.581297	-0.412735	0.721034	Old
O2_21	-0.125822	-0.0218865	0.019309	0.94636	-0.0403964	0.12256	-2.13561	-0.288269	0.105959	0.214214	Old
O2_22	-0.777179	-0.836649	-0.84556	0.272559	-0.802282	-0.966756	-0.664467	-0.885227	-0.950727	-0.267361	Old
O2_24	-0.915704	0.03117	0.0756284	0.732804	0.00921682	0.193495	-2.09789	-0.249395	0.174769	0.388534	Old
O2_25	-0.40706	-0.373678	-0.354118	0.735196	-0.369357	-0.347776	0.641164	-0.546019	-0.350289	0.244043	Old
O2_26	-0.432884	-0.40598	-0.388406	0.938058	-0.399563	-0.390963	0.508398	-0.569686	-0.392182	-1.0277	Old
O2_27	-0.0229967	1.10191	0.15584	0.930593	0.0798777	0.294523	0.426494	-0.19403	0.272771	-0.598214	Old
O2_28	-0.0612001	0.0589474	0.105114	0.984799	0.0351915	0.230632	0.771365	-0.229043	0.210794	0.467527	Old
O2_3	-0.272021	-0.204761	-0.174812	-1.44867	-0.211403	-0.121939	0.369541	2.27447	-0.131216	0.889395	Old
O2_30	-0.36452	-0.320467	-0.297633	0.0243946	-0.319599	-0.276634	1.01195	-0.507032	-0.281277	0.89931	Old
O2_31	-0.0370559	3.92148	0.137173	1.10193	0.0634328	0.271011	0.791207	-0.206916	0.249963	0.409454	Old
O2_32	3.45645	-0.189196	-0.158289	0.585844	-0.196847	-0.101128	0.1537	-0.410852	-0.111029	-0.331662	Old
O2_33	-0.262789	-0.193214	-0.162555	0.200014	-0.200605	-0.106501	0.349397	-0.413797	-0.116241	0.406483	Old
O2_34	-0.294725	-0.233162	-0.20496	0.631277	3.64263	-0.15991	0.815423	-0.443066	-0.16805	-0.669351	Old
O2_35	-0.228028	-0.149732	-0.116399	-1.42299	-0.159945	-0.0483666	-0.0566368	-0.381938	-0.0598478	0.834738	Old
O2_36	-0.798749	-0.86363	-0.8742	0.711776	-0.827511	-1.00283	-0.172555	-0.904995	-0.985719	0.223341	Old
O2_4	0.0650497	0.21687	0.272748	1.35476	0.182865	0.44177	1.26148	-0.113337	0.415607	1.67849	Old
O2_5	-0.361465	2.22431	-0.293576	0.601189	-0.316025	-0.271523	0.758111	-0.504231	-0.27632	0.855278	Old
O2_6	-0.461334	-0.441568	-0.426182	0.276729	-0.432841	-0.438542	0.196683	-0.59576	-0.438336	-0.301961	Old
O2_7	1.50954	-0.0809289	-0.0433644	1.14306	-0.0956069	0.0436216	0.473143	2.40025	0.029385	0.582302	Old
O2_8	-0.559223	-0.564014	-0.556159	-1.61633	-0.547341	-0.602251	0.578653	1.34951	-0.59714	0.130139	Old
O2_9	-0.335253	-0.283857	-0.258772	0.883154	3.69713	-0.227687	-2.32185	-0.480209	-0.233797	0.623442	Old
Y1_10	-0.344404	-0.295304	-0.270924	0.51939	-0.29607	-0.242992	0.0415599	1.53479	-0.248644	0.451646	Young
Y1_11	-0.799104	-0.864074	-0.874671	-1.75636	-0.827926	-1.00342	-0.450134	1.49594	-0.986295	-0.000403448	Young
Y1_12	-0.562058	-0.56756	-0.559923	-1.61798	-0.550657	-0.606991	0.679455	-0.688072	-0.601739	-0.00858287	Young
Y1_13	1.46079	1.96276	2.12601	0.820338	1.81545	2.77598	-0.724704	1.16584	2.6799	0.847228	Young
Y1_14	2.45327	-0.684443	-0.683993	-1.67253	-0.659953	3.50727	0.0612589	-0.773709	-0.753327	0.0394976	Young
Y1_16	-0.262744	-0.193157	-0.162495	-1.44326	-0.200552	-0.106425	0.593376	-0.413755	-0.116167	0.284237	Young
Y1_17	-0.534345	-0.532895	-0.523126	-1.60181	-0.518241	4.087	0.465044	-0.662673	-0.556781	0.363183	Young
Y1_18	-0.523579	-0.519428	-0.508831	-1.59552	-0.505648	2.84205	0.202423	-0.652807	-0.539315	0.675328	Young
Y1_19	-0.441494	-0.416751	-0.399839	-1.5476	-0.409634	3.82979	0.428365	-0.577577	-0.40615	1.00489	Young
Y1_2	0.0339157	-0.212258	-0.182771	-1.45217	-0.218413	-0.131962	-2.27095	-0.42775	-0.14094	0.859813	Young
Y1_20	0.262733	0.464145	0.535231	0.34083	0.414092	0.77237	0.522035	1.74509	0.736305	1.45107	Young
Y1_21	-0.330394	-0.277779	-0.25232	0.184052	-0.279681	-0.219561	0.211183	-0.475755	-0.225914	0.679626	Young
Y1_22	0.135497	0.30499	0.366288	0.249051	0.265266	0.559585	0.428468	2.17341	0.529893	0.771853	Young
Y1_23	-0.356842	-0.310862	-0.287438	-1.49819	-0.310618	-0.263793	0.589996	-0.499995	-0.268821	1.44079	Young
Y1_24	-0.541354	-0.541662	-0.532432	0.0306314	-0.526439	-0.572366	0.270151	-0.669097	-0.568151	0.0680279	Young
Y1_26	-0.05828	0.0626001	0.108991	0.825902	0.0386071	0.235516	-2.07555	-0.226367	0.215531	-0.1025	Young
Y1_27	-0.125317	-0.0212543	0.01998	-1.36303	-0.0398053	0.123405	0.488777	-0.287805	0.106778	0.0905255	Young
Y1_29	-0.230546	-0.152882	-0.119742	0.79549	-0.16289	-0.0525773	0.764007	-0.384246	-0.0639323	1.05049	Young
Y1_30	-0.283811	-0.21951	-0.190468	-0.0749673	-0.225194	-0.141657	0.127161	1.71523	3.25452	0.290607	Young
Y1_31	-0.433614	-0.406894	-0.389376	0.0829155	-0.400418	-0.392185	0.215795	1.98661	3.91312	0.231366	Young
Y1_32	-0.0527881	0.0694698	0.116284	0.518582	2.8525	0.244701	0.457332	-0.221334	0.224441	-0.520569	Young
Y1_4	-0.489491	-0.476789	-0.463569	-1.57562	-0.465776	-0.485632	0.545885	-0.621566	-0.484015	0.2978	Young
Y1_5	-0.632947	-0.656234	-0.65405	-1.65936	-0.633575	-0.725545	0.588518	-0.753041	-0.716742	0.884242	Young
Y1_6	1.82361	-0.811105	-0.818446	-0.445119	-0.778396	-0.932604	0.236613	0.453887	-0.917599	-0.0557331	Young
Y1_7	2.14849	-0.616675	-0.612058	-0.340831	-0.596584	-0.672656	0.163229	0.884549	-0.665437	-0.0143841	Young
Y1_8	1.53546	-0.900349	-0.913178	-0.0474283	-0.861848	-1.05192	-0.300555	1.79628	-1.03334	-0.458706	Young
Y2_1	-0.743528	-0.794556	-0.800878	0.564341	-0.76292	-0.910478	-0.200692	-0.854386	-0.896135	-0.347878	Young
Y2_10	-0.403639	-0.369399	-0.349575	0.374341	-0.365356	-0.342055	0.518806	-0.542883	-0.344739	0.255291	Young
Y2_11	-0.537768	-0.537177	-0.527672	0.361706	-0.522245	-0.56637	0.699753	-0.665811	-0.562335	0.430328	Young
Y2_12	0.0082031	0.145762	0.197267	-1.28509	0.116372	0.346701	-2.01643	1.84432	0.323386	1.37904	Young
Y2_13	-0.513221	-0.506472	-0.495078	-1.58947	-0.493533	-0.525318	0.116145	1.83556	-0.522512	0.14372	Young
Y2_14	-0.351824	-0.304586	-0.280776	-1.49526	-0.304749	-0.255401	0.784449	-0.495396	-0.260681	0.420588	Young
Y2_15	3.20193	-0.0187374	0.0226517	0.75879	-0.0374517	0.12677	-2.13337	-0.285961	0.110043	0.10895	Young
Y2_16	0.182439	0.363708	0.428617	0.448479	0.320174	0.638089	-1.86149	-0.00575166	0.606046	-0.136495	Young
Y2_17	-0.483848	-0.46973	-0.456077	-1.57233	-0.459176	-0.476195	0.633296	1.49954	-0.474861	-0.456408	Young
Y2_18	-0.38605	-0.347398	-0.326221	0.580046	-0.344782	-0.31264	0.559007	-0.526764	4.25137	-0.616962	Young
Y2_19	-0.210124	-0.127337	-0.0926269	0.846122	-0.139004	-0.0184252	1.03399	2.25663	-0.0308032	-0.357347	Young
Y2_2	-1.32529	-0.387599	-0.368895	-1.534	0.714456	-0.366388	0.700687	-0.556218	-0.368343	0.264378	Young
Y2_20	0.0830845	0.239429	0.296695	-1.24138	0.20396	0.471931	-0.508551	2.57685	0.444865	-0.39302	Young
Y2_21	-0.264844	-0.195785	-0.165284	-1.44448	-0.203009	-0.109937	0.531399	0.176333	-0.119574	0.765598	Young
Y2_22	-0.182652	-0.0929725	-0.0561487	-1.3965	-0.106869	0.0275196	0.720109	-0.340352	1.15025	0.956342	Young
Y2_23	-0.210537	-0.127853	-0.0931746	-1.41278	-0.139486	-0.0191151	0.717837	-0.365908	1.0789	0.855791	Young
Y2_24	-0.227622	-0.149225	-0.115861	-1.42275	-0.159471	-0.0476886	0.385682	-0.381567	-0.05919	1.30669	Young
Y2_25	0.047013	0.194308	0.248799	0.432909	0.161767	0.411606	-1.98192	-0.129868	0.386346	1.67866	Young
Y2_26	-0.404507	-0.370485	-0.350727	0.433056	-0.366371	-0.343506	0.333001	-0.543679	-0.346147	0.930999	Young
Y2_27	-0.123209	-0.0186174	0.0227791	-1.3618	-0.0373395	0.12693	-0.271273	-0.285873	0.110198	1.08807	Young
Y2_28	-0.566013	-0.572507	3.43832	0.0432111	-0.555282	-0.613605	0.129281	-0.691696	3.91481	0.148829	Young
Y2_29	0.0149751	0.154233	0.206259	0.793918	2.67027	0.358026	-2.01041	-0.15923	0.334372	0.362977	Young
Y2_3	-0.0177824	0.113257	0.162764	0.819563	1.20955	0.303243	0.653032	-0.189252	0.28123	0.145824	Young
Y2_30	-0.421466	-0.391698	-0.373245	0.696231	-0.386208	-0.371868	0.71266	-0.559221	-0.373659	-0.601263	Young
Y2_31	-0.0799865	0.0354482	0.0801697	0.826859	0.0132174	0.199214	0.74098	-0.246261	0.180317	-0.244196	Young
Y2_32	-0.87957	-0.964727	-0.981515	0.0395784	-0.922048	-1.13799	-0.194722	-0.979067	-1.11683	-0.311604	Young
Y2_4	-0.676575	-0.710807	-0.711979	0.026737	-0.684606	-0.798508	0.492595	-0.793025	-0.787519	0.044483	Young
Y2_5	-0.261768	-0.191937	-0.1612	-1.44269	-0.199411	-0.104794	0.965938	-0.412861	-0.114585	-0.382168	Young
Y2_6	0.0378293	0.18282	0.236605	-1.2678	0.151025	0.396247	0.946383	-0.138284	0.371448	0.233725	Young
Y2_7	-0.455053	-0.433711	-0.417842	-1.55552	-0.425494	-0.428038	0.799889	-0.590003	-0.428146	0.677152	Young
Y2_8	2.7668	-0.877988	-0.889442	0.440169	-0.840938	-1.02202	-0.506047	-0.915515	3.30217	-0.198499	Young
Y2_9	-0.172347	-0.0800833	-0.0424668	-1.39049	-0.0948163	0.0447521	0.588907	-0.330908	0.0304817	1.24693	Young
Y3_1	-0.0902099	0.02266	0.0665951	-1.34254	0.00125911	0.182117	0.476549	2.73111	0.163732	0.4258	Young
Y3_10	-0.185247	-0.0962196	-0.0595955	0.349391	-0.109905	0.0231783	-0.0501747	-0.342731	0.00955411	-0.0389866	Young
Y3_11	0.0494743	3.62072	0.252067	0.919797	0.164646	0.415722	0.801608	-0.127612	0.390339	-0.343946	Young
Y3_12	-0.150762	1.79174	-0.0138055	0.972287	1.45496	0.0808514	-2.15779	-0.311125	0.0654997	-4.47884	Young
Y3_13	2.99904	-0.112818	-0.0772144	-1.40576	-0.125426	0.000987001	0.474594	-0.354892	-0.0119725	0.349378	Young
Y3_14	-0.383977	-0.344804	-0.323467	0.387195	-0.342357	-0.309172	0.0722552	1.99235	-0.312841	0.0504537	Young
Y3_15	-0.852748	-0.931176	-0.9459	0.126043	-0.890674	-1.09314	-0.389037	0.905438	-1.07332	-1.17883	Young
Y3_17	-0.266115	-0.197374	-0.166971	-1.44522	-0.204495	-0.112062	0.80349	2.10804	-0.121635	0.734928	Young
Y3_18	0.169049	0.346959	0.410838	-1.19119	0.304512	0.615696	0.657073	-0.0180233	0.584324	-0.112106	Young
Y3_19	0.184585	0.366393	0.431467	-1.18213	0.322684	0.641678	0.815637	-0.0037848	0.609528	-0.116145	Young
Y3_2	-0.0125637	0.119785	0.169693	0.857721	0.0920811	0.311971	0.704631	2.34639	0.289696	0.530608	Young
Y3_20	0.249072	0.447058	0.517093	-1.14448	0.398114	0.749525	1.19953	1.2661	0.714144	1.72953	Young
Y3_22	0.168326	0.346054	0.409878	-1.19162	0.303665	0.614486	1.07848	-0.0186865	0.58315	1.30714	Young
Y3_23	-0.739326	-0.7893	-0.795299	-0.0362557	-0.758006	-0.903451	0.550893	-0.850536	-0.889319	-0.712173	Young
Y3_24	-0.38524	-0.346384	-0.325145	-1.51476	-0.343835	4.07274	0.4064	2.13248	-0.314891	0.156104	Young
Y3_26	-0.352346	2.37257	-0.281468	0.419023	-0.305359	-0.256274	0.384095	-0.495874	-0.261527	-0.0593655	Young
Y3_27	-0.327729	3.24704	-0.248782	0.563724	-0.276565	-0.215105	0.398555	-0.473313	-0.221592	0.304514	Young
Y3_28	2.52637	-0.3574	-0.336839	-1.51991	-0.354136	-0.326013	0.618809	-0.534092	-0.329178	-4.91441	Young
Y3_3	-0.173877	-0.0819965	-0.0444976	0.802698	-0.0966053	0.0421942	0.625568	2.33155	0.0280004	0.500749	Young
Y3_30	-0.244009	-0.169723	-0.137619	0.510822	-0.178638	-0.0750935	1.04034	2.05846	-0.0857741	-1.42911	Young
Y3_31	-0.109197	-0.0010905	0.0413839	-1.35362	-0.02095	0.150363	0.70139	2.38651	0.132929	-1.20927	Young
Y3_4	-0.280551	3.90392	-0.186139	0.913783	4.19153	-0.136206	-0.0729567	-0.430075	-0.145055	-0.616604	Young
Y3_5	-0.373629	-0.33186	-0.309728	0.860652	2.50924	-0.291867	-2.35598	-0.51538	-0.296054	-2.57411	Young
Y3_6	-0.86258	-0.943474	-0.958955	0.341496	-0.902174	-1.10958	-2.79078	1.23503	-1.08927	-0.406502	Young
Y3_7	0.0936413	0.252634	0.310712	0.918337	0.216308	0.489586	0.866932	-0.0871336	0.461991	0.633925	Young
Y3_8	-0.231754	-0.154394	-0.121347	-1.42517	3.45032	-0.0545989	0.679042	2.20515	1.54283	-0.293751	Young
Y3_9	-0.677055	-0.711406	-0.712615	0.495849	-0.685167	-0.799309	-0.151888	-0.793465	-0.788297	-2.28652	Young

## Sheet: Supplementary Table 7 FACS Ab
target	panel	Fluorophore	manufacturer	catalogue	RRID
B220	lineage cocktail	PECy5	Biolegend	103210	AB_312995
CD4	lineage cocktail	PECy5	eBioscience	15-0042-82	AB_468698
CD8	lineage cocktail	PECy5	eBioscience	15-0081-82	AB_468706
Mac-1	lineage cocktail	PECy5	eBioscience	15-0112-82	AB_468714
Gr-1	lineage cocktail	PECy5	eBioscience	15-5931-82	AB_468813
Ter119	lineage cocktail	PECy5	eBioscience	15-5921-82	AB_468810
CD5	lineage cocktail	PECy5	Biolegend	100610	AB_312739
c-Kit	Bone marrow	APCe780	eBioscience	47-1171-82	AB_1272177
CD150	Bone marrow	BV785	Biolegend	115937	AB_2565962
CD34	Bone marrow	AF700	eBioscience	56-0341-82	AB_493998
CD45.1	Bone marrow	BV650	Biolegend	110736	AB_2562564
CD45.2	Bone marrow	AF700	eBioscience	56-0454-82	AB_657752
Sca-1	Bone marrow	BV421	Biolegend	108128	AB_2563064
CD48	Bone marrow	BV510	Biolegend	103443	AB_2650826
CD274	Bone marrow	BV605	Biolegend	153606	AB_2814056
CD61	Bone marrow	PE	Biolegend	104307	AB_313084
CD357	Bone marrow	PECy7	Biolegend	126318	AB_2563386
CD27	Bone marrow	APC	Biolegend	124212	AB_2073425
Ki-67	Bone marrow	BV650	BD	563757	AB_2688008
Mac1	WBC	PECy7	eBioscience	25-0112-81	AB_469587
CD19	WBC	eF450	eBioscience	48-0193-80	AB_2637304
CD4	WBC	APC	eBioscience	17-0042-82	AB_469323
CD8a	WBC	APCe780	eBioscience	47-0081-82	AB_1272185
NK1.1	WBC	PECy5	Biolegend	108716	AB_493590
CD41	Platelet/RBC	BV421	Biolegend	133911	AB_10960744
Ter119	Platelet/RBC	APC	eBioscience	17-5921-82	AB_469473
